# Supplementary material for: Heterogeneous network propagation for herb target identification
Source: BMC Med Inform Decis Mak. 2018 Mar 22;18(Suppl 1):17. doi: 10.1186/s12911-018-0592-z (PMC5872392; doi:10.1186/s12911-018-0592-z)
Supplement: Supplementary file 1 — – HIT_herb_target.xls. 23,453 herb-target associations between 1016 herbs and 1214 targets were collected and integrated from the HIT database. (XLS 1200 kb) [file 12911_2018_592_MOESM1_ESM.xls]

## Sheet: Sheet2
herb	target
光头独活	AZIN1
光头独活	GSTA2
光头独活	BAX
光头独活	CYP3A4
光头独活	ALOX5
光头独活	XDH
光头独活	AKR1C1
光头独活	CYP2A6
光头独活	GGT5
光头独活	GCLC
光头独活	GSTP1
荔枝核	GFAP
荔枝核	CCL3
荔枝核	CAMK4
荔枝核	TPO
荔枝核	SRD5A2
荔枝核	CYP2E1
荔枝核	MAP2
荔枝核	CREB1
荔枝核	BDNF
荔枝核	LPL
北美葶苈子	RETN
北美葶苈子	MAPK1
北美葶苈子	RELA
北美葶苈子	ABCA1
北美葶苈子	EGF
北美葶苈子	PTGES2
北美葶苈子	CASP3
北美葶苈子	PLA2G4A
北美葶苈子	PPARG
北美葶苈子	PTEN
北美葶苈子	PTGES
北美葶苈子	G6PD
北美葶苈子	PPP5C
北美葶苈子	ALDH2
北美葶苈子	PRKCB
北美葶苈子	C1R
北美葶苈子	PECAM1
北美葶苈子	ALOX5
北美葶苈子	PTGS2
北美葶苈子	KCNK2
北美葶苈子	KCNK10
北美葶苈子	CETP
北美葶苈子	CCND1
北美葶苈子	SELP
北美葶苈子	COL1A2
北美葶苈子	GLB1
北美葶苈子	CDK4
北美葶苈子	CDK2
北美葶苈子	ALDH3A1
北美葶苈子	ABCG1
北美葶苈子	NOS3
北美葶苈子	NOS2
北美葶苈子	HERC5
北美葶苈子	ABCC4
北美葶苈子	UCP2
北美葶苈子	TNFRSF1A
北美葶苈子	TNFRSF1B
葛根	AGTR1
葛根	JUN
葛根	MAPK9
葛根	NFKBIA
葛根	GH1
葛根	LDLR
葛根	GHR
葛根	TP53
葛根	IL4
葛根	IL6
葛根	IGF1
葛根	MTTP
葛根	RELA
葛根	EP300
葛根	HIF1A
葛根	TFF1
葛根	CDKN1A
葛根	CDKN1B
葛根	GABBR1
葛根	CASP3
葛根	CASP9
葛根	CASP8
葛根	CAT
葛根	BAD
葛根	BAX
葛根	CYP3A4
葛根	APOB
葛根	PPARGC1B
葛根	VEGFA
葛根	TGFB1I1
葛根	PLAT
葛根	CD5L
葛根	NR1I2
葛根	ATP5B
葛根	PPARG
葛根	ICAM1
葛根	RAD51
葛根	PLIN2
葛根	BCL2
葛根	BIRC5
葛根	SOD1
葛根	SOD2
葛根	PDGFA
葛根	MMP9
葛根	MMP2
葛根	AHR
葛根	CAV1
葛根	ITGB5
葛根	CYP19A1
葛根	P4HB
葛根	ALDH2
葛根	FOS
葛根	PRKCA
葛根	TNF
葛根	IFNA13
葛根	PTGS2
葛根	PGP
葛根	FAS
葛根	IFNB1
葛根	CYP2B6
葛根	MKI67
葛根	MAOA
葛根	HSD3B2
葛根	HSD3B1
葛根	SELP
葛根	CPT1A
葛根	MT2A
葛根	BARD1
葛根	EIF6
葛根	ACHE
葛根	TIMP2
葛根	ECE1
葛根	B4GALT4
葛根	CDKN2AIP
葛根	LEPR
葛根	BAP1
葛根	RHOA
葛根	ESR1
葛根	ESR2
葛根	TRPM2
葛根	MT-ND6
葛根	VCAM1
葛根	IGF1R
葛根	CYP21A2
葛根	AKR1B1
葛根	ACE2
葛根	JAK3
葛根	FCER2
葛根	CHEK2
葛根	CDC37
葛根	NOS3
葛根	NOS2
葛根	RBM45
葛根	GADD45A
葛根	STAT1
葛根	STAT3
葛根	CALM3
葛根	SRC
葛根	AKT1
葛根	GSTP1
葛根	LARS
葛根	GPT
葛根	F2R
草乌头	CASP3
草乌头	BAX
草乌头	BCL2
草乌头	SLC7A7
草乌头	HMOX1
草乌头	NOS2
紫苏苞	SERPINE1
紫苏苞	INS
紫苏苞	PDX1
紫苏苞	FABP1
紫苏苞	CAT
紫苏苞	CCK
紫苏苞	PRSS1
紫苏苞	GCG
紫苏苞	CYP3A4
紫苏苞	EDN1
紫苏苞	RBP2
紫苏苞	NTRK2
紫苏苞	PLAU
紫苏苞	PPARA
紫苏苞	PPARD
紫苏苞	PPARG
紫苏苞	SOD1
紫苏苞	ANTXR2
紫苏苞	TEP1
紫苏苞	MPO
紫苏苞	CITED1
紫苏苞	ERBB2
紫苏苞	CETP
紫苏苞	SOAT1
紫苏苞	PLG
紫苏苞	HMGCR
紫苏苞	ENPEP
紫苏苞	SLC2A2
紫苏苞	PAM
紫苏苞	TRPM8
紫苏苞	crn-7
紫苏苞	GAP43
紫苏苞	BDNF
紫苏苞	ENPP7
紫苏苞	SCD
紫苏苞	PON1
紫苏苞	PYY
紫苏苞	NOS2
紫苏苞	DNPEP
紫苏苞	LPL
紫苏苞	UCP3
紫苏苞	UCP2
紫苏苞	CRP
紫苏苞	SP1
栝楼茎叶	RPLP2
栝楼茎叶	RPLP0
栝楼茎叶	RPLP1
栝楼茎叶	CYP1A1
栝楼茎叶	JUN
栝楼茎叶	TP53
栝楼茎叶	IL4
栝楼茎叶	IL6
栝楼茎叶	IL8
栝楼茎叶	IL2
栝楼茎叶	CXCL12
栝楼茎叶	IL10
栝楼茎叶	RELA
栝楼茎叶	CCL5
栝楼茎叶	CDKN1A
栝楼茎叶	PTGER3
栝楼茎叶	RAF1
栝楼茎叶	CYP3A4
栝楼茎叶	IFNG
栝楼茎叶	CCR5
栝楼茎叶	CCR4
栝楼茎叶	CCR3
栝楼茎叶	FUS
栝楼茎叶	PPARA
栝楼茎叶	CCR1
栝楼茎叶	BCL2
栝楼茎叶	REG1A
栝楼茎叶	FOS
栝楼茎叶	CXCR4
栝楼茎叶	TNF
栝楼茎叶	MPO
栝楼茎叶	PTGS2
栝楼茎叶	MAGI2
栝楼茎叶	CCL13
栝楼茎叶	EIF6
栝楼茎叶	VCP
栝楼茎叶	UCHL1
栝楼茎叶	PRDX5
栝楼茎叶	ANXA5
栝楼茎叶	SLC6A1
栝楼茎叶	LPL
栝楼茎叶	UGT1A1
栝楼茎叶	UGT1A6
熊胆	CYP7A1
熊胆	JUN
熊胆	CYP7B1
熊胆	LDLR
熊胆	TP53
熊胆	MTTP
熊胆	Cyp2b1
熊胆	MUC2
熊胆	ABCB4
熊胆	FABP6
熊胆	E2F1
熊胆	CYP3A4
熊胆	APOB
熊胆	VEGFA
熊胆	OAS3
熊胆	NR1H4
熊胆	ZFHX3
熊胆	PPARA
熊胆	ICAM1
熊胆	BCL2
熊胆	BIRC2
熊胆	SNAI1
熊胆	SREBF1
熊胆	POU2F1
熊胆	PTGS2
熊胆	PTPRG
熊胆	CYP2E1
熊胆	HNF4A
熊胆	CYP8B1
熊胆	HNF1A
熊胆	CES2
熊胆	HMGCR
熊胆	SLC2A4
熊胆	EGFR
熊胆	ALAS1
熊胆	NCOA1
熊胆	NR3C2
熊胆	CDH1
熊胆	VCAM1
熊胆	SLCO1B3
熊胆	BAK1
熊胆	PTPN11
熊胆	BAG3
熊胆	NR0B2
熊胆	MCL1
熊胆	GSR
熊胆	SLC10A2
熊胆	GPT
姜叶	JUN
姜叶	NFKBIA
姜叶	BCL2L1
姜叶	TP53
姜叶	RELA
姜叶	CASP3
姜叶	CASP9
姜叶	BAX
姜叶	PPARG
姜叶	BCL2
姜叶	BIRC5
姜叶	MMP9
姜叶	MMP2
姜叶	TNF
姜叶	PTGS2
姜叶	CYP2B6
姜叶	DDIT3
姜叶	FASN
姜叶	FASLG
西葫芦	CA2
西葫芦	pepC
南蒿	NOS2
番木瓜	CYP1A2
番木瓜	JUN
番木瓜	F3
番木瓜	MMP10
番木瓜	Cyp2b1
番木瓜	NA
番木瓜	CASP3
番木瓜	CASP9
番木瓜	CASP7
番木瓜	CASP8
番木瓜	CYP3A4
番木瓜	VEGFA
番木瓜	GJA1
番木瓜	BCL2
番木瓜	MMP2
番木瓜	MMP1
番木瓜	CAV1
番木瓜	ALB
番木瓜	PTGS2
番木瓜	CTNNB1
番木瓜	MYC
番木瓜	HMOX1
番木瓜	AKT1
诃子	IL6
诃子	IL8
诃子	RELA
诃子	CD40
诃子	GATA1
诃子	GATA2
诃子	HMBS
诃子	CD86
诃子	CD80
诃子	PTGS2
诃子	DUOX2
诃子	ENPP7
诃子	LPL
诃子	NFE2
诃子	AKT1
诃子	SP1
橘络	CYP1A1
橘络	TP53
橘络	CDKN1A
橘络	CASP3
橘络	CASP9
橘络	BAX
橘络	ICAM1
橘络	BCL2
橘络	PTGS2
橘络	EIF6
橘络	FDPS
橘络	HMOX1
橘络	CDK4
橘络	CDK2
橘络	VCAM1
橘络	HSPA5
橘络	TIAM2
荔枝根	GFAP
荔枝根	CCL3
荔枝根	CAMK4
荔枝根	TPO
荔枝根	SRD5A2
荔枝根	CYP2E1
荔枝根	MAP2
荔枝根	CREB1
荔枝根	BDNF
荔枝根	LPL
金樱叶	NFKBIA
金樱叶	IL8
金樱叶	IGF2
金樱叶	RELA
金樱叶	CDKN1A
金樱叶	GSTA1
金樱叶	GSTA2
金樱叶	VEGFA
金樱叶	MMP9
金樱叶	MMP2
金樱叶	CHS2
金樱叶	PRKCB
金樱叶	GSTM1
金樱叶	GSTM2
金樱叶	GSTP1
益母草花	INS
益母草花	TRIM26
益母草花	RELA
益母草花	CASP3
益母草花	GCG
益母草花	ALB
益母草花	BMPER
益母草花	PTGS2
益母草花	HNF4A
益母草花	PCNA
益母草花	HNF1A
益母草花	MYC
益母草花	FASN
益母草花	CALM3
益母草花	SCARB1
益母草花	UCP2
益母草花	ACTB
柠檬	CDKN1A
柠檬	E2F1
柠檬	CASP3
柠檬	BCL2
柠檬	MMP3
柠檬	MMP1
柠檬	RB1
柠檬	CDK4
柠檬	CDK2
柠檬	HERC5
橘白	CYP1A1
橘白	TP53
橘白	CDKN1A
橘白	CASP3
橘白	CASP9
橘白	BAX
橘白	ICAM1
橘白	BCL2
橘白	PTGS2
橘白	EIF6
橘白	FDPS
橘白	HMOX1
橘白	CDK4
橘白	CDK2
橘白	VCAM1
橘白	HSPA5
橘白	TIAM2
炙马钱子	CASP3
炙马钱子	PTGS2
红景天	BAX
红景天	BCL2
红景天	MMP9
红景天	MMP2
樟树子	CYP1A2
樟树子	MGAM
樟树子	BCL2L1
樟树子	IL4
樟树子	IL5
樟树子	TGFB3
樟树子	IL13
樟树子	TGFB2
樟树子	BAX
樟树子	CYP3A4
樟树子	CYP73A5
樟树子	CYP2E1
樟树子	MYC
樟树子	MT2A
樟树子	FCER2
樟树子	PRL
樟树子	SLC17A5
虎杖	AGTR1
虎杖	BSG
虎杖	CYP1A1
虎杖	MAPK1
虎杖	GLUL
虎杖	CD320
虎杖	JUN
虎杖	F3
虎杖	MAPK3
虎杖	MGAM
虎杖	MAPK8
虎杖	CYP1B1
虎杖	NFKBIA
虎杖	BCL2L1
虎杖	IL17B
虎杖	FGF2
虎杖	AR
虎杖	TP53
虎杖	IL6
虎杖	IL8
虎杖	TGFB1
虎杖	IL10
虎杖	TGFB2
虎杖	IL1B
虎杖	IL1A
虎杖	RELA
虎杖	HIF1A
虎杖	NFE2L2
虎杖	CCL2
虎杖	CREBZF
虎杖	ABCB1
虎杖	CDKN1A
虎杖	CASP3
虎杖	CASP9
虎杖	CAT
虎杖	BAX
虎杖	EDN1
虎杖	AAGAB
虎杖	C5AR1
虎杖	CCR2
虎杖	VEGFA
虎杖	NR1H3
虎杖	PLAT
虎杖	PLB1
虎杖	NTRK1
虎杖	PLAU
虎杖	PPARA
虎杖	PPARG
虎杖	GJA1
虎杖	PTEN
虎杖	PTGES
虎杖	TGFA
虎杖	SULT1E1
虎杖	ICAM1
虎杖	BCL2
虎杖	CD28
虎杖	BIRC5
虎杖	BIRC3
虎杖	SOD1
虎杖	SOD2
虎杖	MMP9
虎杖	FOXO1
虎杖	PMAIP1
虎杖	MMP2
虎杖	PAPPA
虎杖	AHR
虎杖	PYGO1
虎杖	ITGB1
虎杖	CYP19A1
虎杖	SREBF1
虎杖	CFLAR
虎杖	BRCA2
虎杖	BRCA1
虎杖	PRKAG2
虎杖	BCAM
虎杖	FOS
虎杖	PRKCA
虎杖	ADIPOR2
虎杖	ADIPOR1
虎杖	PRKCD
虎杖	PRKCB
虎杖	PRKD1
虎杖	CD80
虎杖	TNF
虎杖	XIAP
虎杖	SIRT1
虎杖	SIRT2
虎杖	PECAM1
虎杖	TEP1
虎杖	MPO
虎杖	PTGS2
虎杖	XRCC6
虎杖	PTGS1
虎杖	CTNNB1
虎杖	CCNA2
虎杖	BCL2L11
虎杖	EIF2S1
虎杖	ODC1
虎杖	KLF10
虎杖	HGF
虎杖	RPS6
虎杖	CCNE2
虎杖	CCNE1
虎杖	MYC
虎杖	CDC2
虎杖	CCND1
虎杖	CCND2
虎杖	CCNB1
虎杖	SELE
虎杖	EIF6
虎杖	SLC2A4
虎杖	IRS1
虎杖	DDIT3
虎杖	XDH
虎杖	TRAF2
虎杖	TNFSF10
虎杖	DUOX2
虎杖	CDC42
虎杖	ESR1
虎杖	CDK6
虎杖	CDK7
虎杖	ESR2
虎杖	CDK4
虎杖	CDK2
虎杖	VCAM1
虎杖	IGF1R
虎杖	HSPA5
虎杖	JAK1
虎杖	APAF1
虎杖	BAK1
虎杖	LGSN
虎杖	BMP2
虎杖	ABCG2
虎杖	PON1
虎杖	AHSA1
虎杖	NOS3
虎杖	NOS2
虎杖	HERC5
虎杖	TNFRSF10A
虎杖	TNFRSF10B
虎杖	COL2A1
虎杖	GCH1
虎杖	STAT1
虎杖	STAT3
虎杖	ABCC3
虎杖	NQO1
虎杖	FRAP1
虎杖	BCL2A1
虎杖	MCL1
虎杖	SRC
虎杖	BBC3
虎杖	PTPN1
虎杖	CRP
虎杖	AKT1
虎杖	RUNX1T1
虎杖	SPARC
草果	IL4
草果	IL5
草果	IL1B
草果	TNF
草果	PRODH
绿豆叶	F8
绿豆叶	MAPK1
绿豆叶	BCL2L1
绿豆叶	RGS4
绿豆叶	GPLD1
绿豆叶	AGPAT9
绿豆叶	BCL2
绿豆叶	C1R
绿豆叶	PTGS2
绿豆叶	DGKQ
绿豆叶	RPS6KB2
绿豆叶	PDE4D
绿豆叶	DUOX2
绿豆叶	PON1
绿豆叶	NOS2
绿豆叶	PLCE1
绿豆叶	PTPN6
绿豆叶	PLCB2
细辛	SPP1
细辛	ACACA
细辛	AUH
细辛	DECR1
细辛	IL10
细辛	ACADM
细辛	NOX3
细辛	NOX1
细辛	ICAM1
细辛	G6PD
细辛	SREBF1
细辛	GNRH1
细辛	EHHADH
细辛	CYP2B6
细辛	HADHB
细辛	CCND1
细辛	ACLY
细辛	COL1A1
细辛	ECE1
细辛	ACOX1
细辛	DCI
细辛	VCAM1
细辛	NOS3
细辛	NOS2
细辛	FASN
细辛	UGT1A1
四季青	MGAM
四季青	PRKCA
四季青	PRKCG
四季青	PRKCB
四季青	PRKCZ
川黄连	APP
川黄连	CYP1A1
川黄连	MAPK1
川黄连	JUN
川黄连	MGAM
川黄连	NFKBIA
川黄连	BCL2L1
川黄连	INS
川黄连	RAC1
川黄连	TP53
川黄连	ALDH18A1
川黄连	IL4
川黄连	IL6
川黄连	IL8
川黄连	CXCL12
川黄连	IL1B
川黄连	RELA
川黄连	HIF1A
川黄连	CCL2
川黄连	CDKN1A
川黄连	CASP3
川黄连	CASP9
川黄连	CASP8
川黄连	CYCS
川黄连	GAL
川黄连	BAX
川黄连	IFNG
川黄连	VEGFA
川黄连	CD69
川黄连	BID
川黄连	TH
川黄连	BCL2
川黄连	AGT
川黄连	SI
川黄连	PDGFA
川黄连	AHR
川黄连	FOS
川黄连	TNF
川黄连	IL2RA
川黄连	TEP1
川黄连	MPO
川黄连	PTGS2
川黄连	HNF4A
川黄连	CDC2
川黄连	CCND1
川黄连	PCSK9
川黄连	CCNB1
川黄连	EIF6
川黄连	SLC2A1
川黄连	EGFR
川黄连	WEE1
川黄连	DDIT3
川黄连	RASGRF2
川黄连	CDC42
川黄连	CDK4
川黄连	CDK2
川黄连	ABCG2
川黄连	NOS2
川黄连	HERC5
川黄连	EGR1
川黄连	RUNX1T1
西党	ENPP7
西党	SP1
印度棉	MAPK1
印度棉	NFKBIA
印度棉	BCL2L1
印度棉	LDLR
印度棉	RELA
印度棉	VEGFA
印度棉	BCL2
印度棉	BIRC5
印度棉	BIRC2
印度棉	MMP9
印度棉	XIAP
印度棉	PTGS2
印度棉	MYC
印度棉	CCND1
印度棉	FASN
苏子	SERPINE1
苏子	INS
苏子	PDX1
苏子	FABP1
苏子	CAT
苏子	CCK
苏子	PRSS1
苏子	GCG
苏子	EDN1
苏子	RBP2
苏子	NTRK2
苏子	PLAU
苏子	PPARA
苏子	PPARD
苏子	PPARG
苏子	SOD1
苏子	ANTXR2
苏子	TEP1
苏子	MPO
苏子	CITED1
苏子	ERBB2
苏子	CETP
苏子	SOAT1
苏子	PLG
苏子	HMGCR
苏子	ENPEP
苏子	SLC2A2
苏子	PAM
苏子	crn-7
苏子	GAP43
苏子	BDNF
苏子	ENPP7
苏子	SCD
苏子	PON1
苏子	PYY
苏子	NOS2
苏子	DNPEP
苏子	LPL
苏子	UCP3
苏子	UCP2
苏子	CRP
苏子	SP1
葱白	JUN
葱白	RELA
葱白	ICAM1
葱白	FN1
葱白	ITGA4
葱白	TNF
葱白	TEP1
葱白	PITPNM1
葱白	VCAM1
葱白	NOS2
萝芙木	LDLR
萝芙木	MDK
萝芙木	ADRA2A
萝芙木	MET
萝芙木	SLC18A2
萝芙木	KCND3
萝芙木	RET
萝芙木	KCND2
萝芙木	NGF
萝芙木	HDC
萝芙木	NOS2
萝芙木	LPL
葎草	CASP3
葎草	CASP9
葎草	TNFRSF10B
制桂枝	CYP1A2
制桂枝	IGHD
制桂枝	MGAM
制桂枝	BCL2L1
制桂枝	IL4
制桂枝	IL6
制桂枝	IL5
制桂枝	TGFB3
制桂枝	IL13
制桂枝	TGFB2
制桂枝	CASP3
制桂枝	BAX
制桂枝	CYP3A4
制桂枝	HIRA
制桂枝	NR1H4
制桂枝	CYP73A5
制桂枝	PPARA
制桂枝	DEFB4
制桂枝	GLS2
制桂枝	PGR
制桂枝	CYP2E1
制桂枝	SERTAD3
制桂枝	MYC
制桂枝	MT2A
制桂枝	HMGCR
制桂枝	RASGRF2
制桂枝	ESR1
制桂枝	BAK1
制桂枝	FCER2
制桂枝	TLR2
制桂枝	TLR4
制桂枝	IVL
制桂枝	LPL
制桂枝	PRL
制桂枝	SLC17A5
败酱	CYP1A1
败酱	CYP1A2
败酱	JUN
败酱	MGAM
败酱	MAPK8
败酱	CYP1B1
败酱	GPLD1
败酱	PPP3CA
败酱	IL10
败酱	RELA
败酱	CDKN1A
败酱	IKBKB
败酱	E2F1
败酱	IMPA1
败酱	CASP3
败酱	TREH
败酱	PTGER3
败酱	OLR1
败酱	BAX
败酱	CYP3A4
败酱	HAS2
败酱	ACE
败酱	NR1I3
败酱	NR1I2
败酱	PPARG
败酱	ICAM1
败酱	BCL2
败酱	SI
败酱	SOD1
败酱	GBA2
败酱	MMP3
败酱	MMP1
败酱	AHR
败酱	FOS
败酱	PFKM
败酱	SLPI
败酱	TNF
败酱	MPO
败酱	ALOX5
败酱	PTGS2
败酱	NCF1
败酱	CDC2
败酱	SELP
败酱	SELE
败酱	SLC2A4
败酱	INSR
败酱	NO66
败酱	XDH
败酱	AKR1C3
败酱	HMOX1
败酱	ESR1
败酱	RB1
败酱	ESR2
败酱	CDK4
败酱	CDK2
败酱	LCT
败酱	VCAM1
败酱	REN
败酱	HS3ST3A1
败酱	AQP4
败酱	GGT5
败酱	AHSA1
败酱	NOS2
败酱	HERC5
败酱	STAT1
败酱	GSTM1
败酱	GSTM2
败酱	PRXC1A
败酱	C8orf42
败酱	DIO1
败酱	AKT1
败酱	PSMD3
败酱	GSTP1
莲房	CASP3
莲房	BAX
莲房	TH
莲房	BCL2
莲房	SOD1
莲房	HMOX1
莲房	DDC
莲房	NOS2
马桑与马桑寄生	GLRA1
马桑与马桑寄生	CREB1
陈蒿	MMP9
萱草嫩苗	SPP1
萱草嫩苗	COL7A1
萱草嫩苗	TGFB1
萱草嫩苗	IL1B
萱草嫩苗	RELA
萱草嫩苗	ABCB8
萱草嫩苗	ABCB1
萱草嫩苗	CAT
萱草嫩苗	ATP2C1
萱草嫩苗	VEGFA
萱草嫩苗	PLAU
萱草嫩苗	SAA2
萱草嫩苗	ADCY10
萱草嫩苗	CD163
萱草嫩苗	COL3A1
萱草嫩苗	SOD1
萱草嫩苗	MMP1
萱草嫩苗	AHR
萱草嫩苗	FOS
萱草嫩苗	TUBA1A
萱草嫩苗	GLS2
萱草嫩苗	PTGS2
萱草嫩苗	CTGF
萱草嫩苗	PLAUR
萱草嫩苗	SLC28A2
萱草嫩苗	ACTA2
萱草嫩苗	SLC34A1
萱草嫩苗	COL1A1
萱草嫩苗	TIMP1
萱草嫩苗	HCRT
萱草嫩苗	NR3C1
萱草嫩苗	BDNF
萱草嫩苗	NFKB1
萱草嫩苗	ABCC1
萱草嫩苗	SLC6A3
萱草嫩苗	SLC38A2
萱草嫩苗	PLCB1
橘皮	CYP1A1
橘皮	TP53
橘皮	CDKN1A
橘皮	CASP3
橘皮	CASP9
橘皮	BAX
橘皮	ICAM1
橘皮	BCL2
橘皮	PTGS2
橘皮	CDC2
橘皮	CCND1
橘皮	CCNB1
橘皮	EIF6
橘皮	FDPS
橘皮	HMOX1
橘皮	CDK4
橘皮	CDK2
橘皮	VCAM1
橘皮	HSPA5
橘皮	TIAM2
橘皮	AKT1
肉桂	CYP1A2
肉桂	JUN
肉桂	MGAM
肉桂	NFKBIA
肉桂	BCL2L1
肉桂	IL4
肉桂	IL5
肉桂	IL2
肉桂	TGFB3
肉桂	IL13
肉桂	TGFB2
肉桂	RELA
肉桂	NFE2L2
肉桂	TXNRD1
肉桂	BAX
肉桂	CYP3A4
肉桂	C5AR1
肉桂	CYP73A5
肉桂	PRKCA
肉桂	PRKCG
肉桂	PRKCB
肉桂	PRKCZ
肉桂	IRF3
肉桂	PTGS2
肉桂	CYP2E1
肉桂	IFNB1
肉桂	TRPV1
肉桂	TRPV4
肉桂	MYC
肉桂	MT2A
肉桂	FCER2
肉桂	TLR4
肉桂	PRL
肉桂	SLC17A5
葱须	JUN
葱须	RELA
葱须	ICAM1
葱须	FN1
葱须	ITGA4
葱须	TNF
葱须	TEP1
葱须	PITPNM1
葱须	VCAM1
葱须	NOS2
儿茶	JUN
儿茶	NFKBIA
儿茶	PARP1
儿茶	AR
儿茶	TP53
儿茶	IL4
儿茶	IL6
儿茶	IL8
儿茶	IGF2
儿茶	IL1B
儿茶	RELA
儿茶	GRIN1
儿茶	CDKN1A
儿茶	CASP3
儿茶	CASP9
儿茶	CASP8
儿茶	GSTA1
儿茶	GSTA2
儿茶	BAX
儿茶	CD36
儿茶	VEGFA
儿茶	PPARG
儿茶	MMP9
儿茶	MMP7
儿茶	MMP2
儿茶	TOP1
儿茶	CHS2
儿茶	PRKCB
儿茶	TNF
儿茶	COMT
儿茶	PTGS2
儿茶	CTNNB1
儿茶	TCF7
儿茶	NUF2
儿茶	MYB
儿茶	CCND1
儿茶	CCND2
儿茶	HTR2A
儿茶	EIF6
儿茶	SLC2A4
儿茶	INSR
儿茶	EGFR
儿茶	CDK6
儿茶	CDK4
儿茶	CDK2
儿茶	CREB1
儿茶	CDC25C
儿茶	PIM1
儿茶	CD40LG
儿茶	HERC5
儿茶	GSTM1
儿茶	GSTM2
儿茶	NQO1
儿茶	MCL1
儿茶	DIO1
儿茶	AKT1
儿茶	GSTP1
天花粉	RPLP2
天花粉	RPLP0
天花粉	RPLP1
天花粉	TP53
天花粉	IL4
天花粉	IL6
天花粉	IL8
天花粉	IL2
天花粉	CXCL12
天花粉	IL10
天花粉	CCL5
天花粉	CDKN1A
天花粉	IFNG
天花粉	CCR5
天花粉	CCR4
天花粉	CCR3
天花粉	PPARA
天花粉	CCR1
天花粉	REG1A
天花粉	CXCR4
天花粉	MAGI2
天花粉	CCL13
天花粉	VCP
天花粉	ANXA5
天花粉	SLC6A1
天花粉	UGT1A1
天花粉	UGT1A6
暴马子	RELA
暴马子	IRF1
暴马子	PTGS2
暴马子	NOS2
暴马子	STAT1
桑根	TYR
桑根	ABCB1
桑根	EDN1
桑根	CD36
桑根	SOD1
桑根	TOP1
桑根	PIP4K2A
桑根	ALOX5
桑根	BATF3
桑根	XDH
桑根	MIOX
桑根	AHCYL1
桑根	DIO1
桑根	GSR
茯神	AHCYL1
紫杉	GATM
紫杉	CYP1A2
紫杉	MAPK8
紫杉	BCL2L1
紫杉	CLEC11A
紫杉	EIF4EBP1
紫杉	DFFB
紫杉	CASP3
紫杉	CYBB
紫杉	BAX
紫杉	CYP3A4
紫杉	CD40
紫杉	NR1I2
紫杉	ICAM1
紫杉	BCL2
紫杉	BCL3
紫杉	CAV2
紫杉	CAV1
紫杉	EIF4E
紫杉	PFKL
紫杉	CD80
紫杉	C1R
紫杉	MAP3K1
紫杉	PTGS2
紫杉	TAT
紫杉	AKR1B1
紫杉	AQP5
紫杉	AHSA1
紫杉	NOS3
紫杉	MAPK12
紫杉	TLR4
紫杉	MIOX
紫杉	CIITA
紫杉	AKT1
紫杉	EIF4G1
八角茴香油	JUN
八角茴香油	NFKBIA
八角茴香油	TYR
八角茴香油	IL2
八角茴香油	RELA
花生衣	APP
花生衣	MAPK1
花生衣	JUN
花生衣	NFKBIA
花生衣	BCL2L1
花生衣	TYR
花生衣	AR
花生衣	TP53
花生衣	IL4
花生衣	IL6
花生衣	IL2
花生衣	IL10
花生衣	RELA
花生衣	MET
花生衣	CDKN1A
花生衣	CASP3
花生衣	CASP9
花生衣	CASP7
花生衣	IFNG
花生衣	VEGFA
花生衣	PPARG
花生衣	PTGES
花生衣	ICAM1
花生衣	BIRC5
花生衣	MMP9
花生衣	MMP2
花生衣	MMP1
花生衣	TOP1
花生衣	MDM2
花生衣	TNF
花生衣	XIAP
花生衣	PTGS2
花生衣	ERBB2
花生衣	NUF2
花生衣	PCNA
花生衣	CCND1
花生衣	CCNB1
花生衣	SLC2A4
花生衣	INSR
花生衣	EGFR
花生衣	XDH
花生衣	HMOX1
花生衣	RB1
花生衣	CDK4
花生衣	CDK2
花生衣	ADCY2
花生衣	CD40LG
花生衣	NOS2
花生衣	TOP2A
花生衣	MCL1
花生衣	AKT1
花生衣	GSTP1
白花射干	IGF1
白花射干	IL1B
白花射干	CDKN1A
白花射干	PTGER3
白花射干	NPEPPS
白花射干	TERT
白花射干	TEP1
白花射干	PTGS2
白花射干	EIF6
白花射干	SPDEF
白花射干	TIMP3
白花射干	AKR1B1
白花射干	NOS2
牛蒡子	NFKBIA
牛蒡子	RELA
牛蒡子	MUC1
牛蒡子	ALOX5
牛蒡子	NOS2
鹤虱风	NFKBIA
鹤虱风	RELA
鹤虱风	TNF
鹤虱风	CYP2B6
韭菜根	CYP1A1
韭菜根	CYP1A2
韭菜根	RETN
韭菜根	JUN
韭菜根	GUCY2F
韭菜根	ATM
韭菜根	COL7A1
韭菜根	IL6
韭菜根	OGG1
韭菜根	TGFB1
韭菜根	IL1B
韭菜根	IL1A
韭菜根	RELA
韭菜根	CCL2
韭菜根	NRF1
韭菜根	CASP3
韭菜根	CAT
韭菜根	PTGER3
韭菜根	TXNRD1
韭菜根	TFAM
韭菜根	OLR1
韭菜根	GPT2
韭菜根	PPARGC1B
韭菜根	VEGFA
韭菜根	MME
韭菜根	SLC11A2
韭菜根	TGFA
韭菜根	ICAM1
韭菜根	TH
韭菜根	SOD1
韭菜根	SOD3
韭菜根	MS4A1
韭菜根	CUTA
韭菜根	TNF
韭菜根	TNC
韭菜根	PTGS2
韭菜根	PGD
韭菜根	CYP2E1
韭菜根	SLC23A2
韭菜根	CYBRD1
韭菜根	DDIT3
韭菜根	RENBP
韭菜根	VCAM1
韭菜根	COL4A2
韭菜根	CD40LG
韭菜根	AHSA1
韭菜根	NOS2
韭菜根	FTMT
韭菜根	GPT
无花果叶	ACHE
无花果叶	ESR1
无花果叶	ESR2
无花果叶	CRH
茄根	AHCYL1
斑蟊	TP53
斑蟊	CASP3
斑蟊	PPP2R2A
斑蟊	BAX
斑蟊	CAMK4
斑蟊	PTEN
斑蟊	BCL2
斑蟊	BIRC5
斑蟊	PTGS2
斑蟊	STAR
牡荆根	POLR2A
玫瑰花	CYP1A1
玫瑰花	CYP1A2
玫瑰花	MAPK1
玫瑰花	JUN
玫瑰花	MAPK3
玫瑰花	NFKBIA
玫瑰花	TXN
玫瑰花	IL4
玫瑰花	GSK3B
玫瑰花	TGFB1
玫瑰花	RELA
玫瑰花	ABCB1
玫瑰花	FBXO32
玫瑰花	CASP3
玫瑰花	CASP9
玫瑰花	CAT
玫瑰花	GPT2
玫瑰花	CD40
玫瑰花	CCR5
玫瑰花	VEGFA
玫瑰花	PLA2G2A
玫瑰花	MME
玫瑰花	ICAM1
玫瑰花	SI
玫瑰花	SOD1
玫瑰花	SOD3
玫瑰花	SOD2
玫瑰花	CUTA
玫瑰花	TRIM63
玫瑰花	KAT5
玫瑰花	FOS
玫瑰花	MT3
玫瑰花	PRKCB
玫瑰花	CD86
玫瑰花	TNF
玫瑰花	SLC37A4
玫瑰花	ALOX5
玫瑰花	PTGS2
玫瑰花	CCNA2
玫瑰花	CYP2E1
玫瑰花	CYP2B6
玫瑰花	ODC1
玫瑰花	MYC
玫瑰花	CCND1
玫瑰花	GUCY1B3
玫瑰花	CCL20
玫瑰花	CAPN1
玫瑰花	SELE
玫瑰花	EIF6
玫瑰花	HMGCR
玫瑰花	SLC2A4
玫瑰花	COL1A2
玫瑰花	ACHE
玫瑰花	CDK4
玫瑰花	CDK2
玫瑰花	LCT
玫瑰花	VCAM1
玫瑰花	IGF1R
玫瑰花	BAK1
玫瑰花	GGT5
玫瑰花	PON1
玫瑰花	AHSA1
玫瑰花	NOS2
玫瑰花	HERC5
玫瑰花	AKT1
玫瑰花	CASP12
玫瑰花	GPT
自消容根	TGFB1
自消容根	HIF1A
自消容根	TRIOBP
自消容根	PDGFB
自消容根	MMP9
自消容根	MMP2
自消容根	CTGF
自消容根	CRAT
自消容根	ALAS2
自消容根	HMOX1
自消容根	NOS2
自消容根	SLC6A4
板蓝根	CYP1A1
板蓝根	MGAM
板蓝根	IL4
板蓝根	LRP1
板蓝根	GSK3B
板蓝根	IL10
板蓝根	RELA
板蓝根	CCL5
板蓝根	ABCB1
板蓝根	CASP3
板蓝根	CASP9
板蓝根	CAT
板蓝根	TREH
板蓝根	PTGER3
板蓝根	PKLR
板蓝根	BAX
板蓝根	EDN1
板蓝根	IFNG
板蓝根	KRT10
板蓝根	PLA2G2A
板蓝根	ACE
板蓝根	BCL2
板蓝根	SI
板蓝根	SOD1
板蓝根	GBA2
板蓝根	PTGIS
板蓝根	AHR
板蓝根	FOS
板蓝根	TPO
板蓝根	PFKM
板蓝根	AOC3
板蓝根	TNF
板蓝根	MPO
板蓝根	ALOX5
板蓝根	PTGS2
板蓝根	NCF1
板蓝根	IFNB1
板蓝根	HGF
板蓝根	CDC2
板蓝根	GLIPR2
板蓝根	SELP
板蓝根	PLG
板蓝根	CCNB1
板蓝根	SLC7A7
板蓝根	APOA1
板蓝根	NO66
板蓝根	TAT
板蓝根	CRAT
板蓝根	PLK1
板蓝根	HEY1
板蓝根	AKR1C1
板蓝根	ESR1
板蓝根	LCT
板蓝根	REN
板蓝根	TERF1
板蓝根	HS3ST3A1
板蓝根	CDC25C
板蓝根	APAF1
板蓝根	AQP4
板蓝根	GUSB
板蓝根	GGT5
板蓝根	PON1
板蓝根	NFKB1
板蓝根	NOS2
板蓝根	SFN
板蓝根	FASN
板蓝根	CDKN3
板蓝根	NQO2
板蓝根	IVL
板蓝根	FTMT
板蓝根	IFNAR2
板蓝根	GSTP1
毛泡桐	ACACA
毛泡桐	AUH
毛泡桐	DECR1
毛泡桐	IL10
毛泡桐	metB
毛泡桐	ACADM
毛泡桐	NOX3
毛泡桐	NOX1
毛泡桐	G6PD
毛泡桐	SREBF1
毛泡桐	EHHADH
毛泡桐	CYP2B6
毛泡桐	HADHB
毛泡桐	CCND1
毛泡桐	ACLY
毛泡桐	ECE1
毛泡桐	ACOX1
毛泡桐	DCI
毛泡桐	NOS3
毛泡桐	NOS2
毛泡桐	FASN
毛泡桐	UGT1A1
水栀根	JUN
水栀根	MAPK8
水栀根	NFKBIA
水栀根	BCL2L1
水栀根	FGF2
水栀根	TP53
水栀根	MMP10
水栀根	CSF2
水栀根	IL6
水栀根	IL1B
水栀根	RELA
水栀根	LITAF
水栀根	ATF2
水栀根	CDKN1A
水栀根	CASP3
水栀根	CASP9
水栀根	CASP8
水栀根	CASP1
水栀根	PTGER3
水栀根	GCG
水栀根	BAX
水栀根	VEGFA
水栀根	PLB1
水栀根	PLAU
水栀根	ICAM1
水栀根	BCL2
水栀根	BIRC5
水栀根	MMP9
水栀根	MMP3
水栀根	MMP2
水栀根	MMP1
水栀根	FOS
水栀根	PRKCG
水栀根	TNF
水栀根	PECAM1
水栀根	MAPK8IP2
水栀根	MAPK8IP1
水栀根	PTGS2
水栀根	PTGS1
水栀根	CCND1
水栀根	CCND2
水栀根	SELE
水栀根	ACHE
水栀根	DUOX2
水栀根	HMOX1
水栀根	CDK6
水栀根	CDK4
水栀根	CDK2
水栀根	GAP43
水栀根	VCAM1
水栀根	CREB1
水栀根	ENPP7
水栀根	NOS3
水栀根	NOS2
水栀根	INPPL1
水栀根	HERC5
水栀根	FASN
水栀根	STAT3
水栀根	GSTM1
水栀根	GSTM2
水栀根	MCL1
水栀根	SRC
水栀根	PTPN6
水栀根	PTPN1
水栀根	FASLG
水栀根	CTSB
羊蹄叶	BTK
羊蹄叶	CYP1A1
羊蹄叶	TP53
羊蹄叶	CSF2
羊蹄叶	TGFB1
羊蹄叶	IL1B
羊蹄叶	EGF
羊蹄叶	CDKN1A
羊蹄叶	CASP3
羊蹄叶	KDR
羊蹄叶	PPARG
羊蹄叶	MMP9
羊蹄叶	MMP1
羊蹄叶	PRKCE
羊蹄叶	PRKCD
羊蹄叶	TNF
羊蹄叶	MAOB
羊蹄叶	MYC
羊蹄叶	ACTA2
羊蹄叶	SLC2A4
羊蹄叶	SLC2A1
羊蹄叶	FLT1
羊蹄叶	FLT4
羊蹄叶	NOS2
柚皮	JUN
柚皮	MAPK8
柚皮	TP53
柚皮	CASP9
柚皮	BAX
柚皮	EPHB2
柚皮	PLA2G4A
柚皮	PPARG
柚皮	CD163
柚皮	BCL2
柚皮	MMP9
柚皮	PTGS2
柚皮	TIMP1
柚皮	CREB1
车前与车前草	JUN
车前与车前草	MAPK8
车前与车前草	NFKBIA
车前与车前草	BCL2L1
车前与车前草	FGF2
车前与车前草	TP53
车前与车前草	MMP10
车前与车前草	CSF2
车前与车前草	IL6
车前与车前草	IL1B
车前与车前草	RELA
车前与车前草	LITAF
车前与车前草	ATF2
车前与车前草	CDKN1A
车前与车前草	CASP3
车前与车前草	CASP9
车前与车前草	CASP8
车前与车前草	CASP1
车前与车前草	PTGER3
车前与车前草	BAX
车前与车前草	VEGFA
车前与车前草	PLAU
车前与车前草	ICAM1
车前与车前草	BCL2
车前与车前草	BIRC5
车前与车前草	MMP9
车前与车前草	MMP3
车前与车前草	MMP2
车前与车前草	MMP1
车前与车前草	FOS
车前与车前草	PRKCG
车前与车前草	TNF
车前与车前草	PECAM1
车前与车前草	MAPK8IP2
车前与车前草	MAPK8IP1
车前与车前草	PTGS2
车前与车前草	PTGS1
车前与车前草	CCND1
车前与车前草	CCND2
车前与车前草	SELE
车前与车前草	ACHE
车前与车前草	DUOX2
车前与车前草	CDK6
车前与车前草	CDK4
车前与车前草	CDK2
车前与车前草	GAP43
车前与车前草	CREB1
车前与车前草	ENPP7
车前与车前草	NOS3
车前与车前草	NOS2
车前与车前草	INPPL1
车前与车前草	HERC5
车前与车前草	FASN
车前与车前草	STAT3
车前与车前草	MCL1
车前与车前草	SRC
车前与车前草	PTPN6
车前与车前草	PTPN1
车前与车前草	FASLG
车前与车前草	CTSB
猪屎豆	EGF
藤黄	ITGA4
藤黄	TERT
藤黄	TEP1
藤黄	BCL2L10
藤黄	MCL1
松叶	RELA
望江南	BTK
望江南	CYP1A1
望江南	MAPK1
望江南	MAPK3
望江南	TP53
望江南	CSF2
望江南	IL6
望江南	PLSCR1
望江南	TGFB1
望江南	IL1B
望江南	RELA
望江南	CCL4
望江南	EGF
望江南	CDKN1A
望江南	CASP3
望江南	KDR
望江南	PLA2G4A
望江南	PPARG
望江南	SLC26A6
望江南	XBP1
望江南	BIRC3
望江南	SOD3
望江南	MMP9
望江南	MMP1
望江南	ITGAM
望江南	PRKCE
望江南	PRKCD
望江南	CD86
望江南	TNF
望江南	C1R
望江南	TGM2
望江南	NFAT5
望江南	PTGS2
望江南	EIF2S1
望江南	IBSP
望江南	ODC1
望江南	MAOB
望江南	MYC
望江南	ACTA2
望江南	CCND3
望江南	MT2A
望江南	SLC2A4
望江南	SLC2A1
望江南	STK39
望江南	COL1A2
望江南	CACNA1C
望江南	VCAM1
望江南	HSPA5
望江南	BGLAP
望江南	FLT1
望江南	FLT4
望江南	SMAD3
望江南	NOS2
望江南	GNS
望江南	SETD2
青蒿子	CDKN1A
青蒿子	CASP3
青蒿子	BAX
青蒿子	BCL2
青蒿子	TUBA1A
青蒿子	CDC2
青蒿子	AHSA1
青蒿子	TNFRSF1A
荜茇根	IL12B
荜茇根	IL6
荜茇根	IL1B
荜茇根	ATF2
荜茇根	ABCB1
荜茇根	ABCB5
荜茇根	LRDD
荜茇根	CASP3
荜茇根	CHKB
荜茇根	ICAM1
荜茇根	FOS
荜茇根	CHUK
荜茇根	TNF
荜茇根	DPAGT1
荜茇根	MAOA
荜茇根	MAOB
荜茇根	TRPV1
荜茇根	SOAT1
荜茇根	SOAT2
荜茇根	CREB1
荜茇根	LPL
脾寒草	CDKN1A
脾寒草	E2F1
脾寒草	CASP3
脾寒草	BCL2
脾寒草	MMP3
脾寒草	MMP1
脾寒草	RB1
脾寒草	CDK4
脾寒草	CDK2
脾寒草	HERC5
白玉兰	MAPK3
白玉兰	CSF2
白玉兰	IL6
白玉兰	IL2
白玉兰	IL10
白玉兰	IL1B
白玉兰	RELA
白玉兰	ADORA2A
白玉兰	PTGER3
白玉兰	PKLR
白玉兰	CYP3A4
白玉兰	IFNG
白玉兰	SI
白玉兰	KATNA1
白玉兰	PRKCB
白玉兰	TNF
白玉兰	PTGS2
白玉兰	CCNA2
白玉兰	CYP2B6
白玉兰	CCND1
白玉兰	HMGCR
白玉兰	CDK4
白玉兰	CDK2
白玉兰	ADRB1
白玉兰	LCT
白玉兰	BAK1
白玉兰	CAT-1
白玉兰	NOS2
白玉兰	HERC5
白玉兰	GCLC
木槿皮	MGAM
木槿皮	GPLD1
木槿皮	IMPA1
木槿皮	C8orf42
棘针	CALM3
甜瓜叶	RELA
甜瓜叶	IKBKB
甜瓜叶	BCL2
甜瓜叶	TNF
甜瓜叶	PTGS2
甜瓜叶	CCNB1
甜瓜叶	NOS2
甜瓜叶	STAT3
光慈姑	SPP1
光慈姑	COL7A1
光慈姑	TGFB1
光慈姑	IL1B
光慈姑	RELA
光慈姑	ABCB8
光慈姑	ABCB1
光慈姑	CAT
光慈姑	ATP2C1
光慈姑	VEGFA
光慈姑	PLAU
光慈姑	SAA2
光慈姑	ADCY10
光慈姑	CD163
光慈姑	COL3A1
光慈姑	SOD1
光慈姑	MMP1
光慈姑	AHR
光慈姑	FOS
光慈姑	TUBA1A
光慈姑	GLS2
光慈姑	PTGS2
光慈姑	CTGF
光慈姑	PLAUR
光慈姑	SLC28A2
光慈姑	ACTA2
光慈姑	SLC34A1
光慈姑	COL1A1
光慈姑	TIMP1
光慈姑	HCRT
光慈姑	NR3C1
光慈姑	BDNF
光慈姑	NFKB1
光慈姑	ABCC1
光慈姑	SLC6A3
光慈姑	SLC38A2
光慈姑	PLCB1
莲子	CASP3
莲子	BAX
莲子	TH
莲子	BCL2
莲子	SOD1
莲子	HMOX1
莲子	DDC
莲子	NOS2
连翘茎叶	INS
连翘茎叶	IL6
连翘茎叶	IL8
连翘茎叶	IL1B
连翘茎叶	RELA
连翘茎叶	TBXA2R
连翘茎叶	CASP3
连翘茎叶	CAT
连翘茎叶	C5AR1
连翘茎叶	HAS2
连翘茎叶	SOD1
连翘茎叶	ITGB2
连翘茎叶	PRKCB
连翘茎叶	TNF
连翘茎叶	ALOX5
连翘茎叶	HMGCR
连翘茎叶	FCER2
连翘茎叶	NOS2
连翘茎叶	POR
连翘茎叶	DIO1
连翘茎叶	GSTP1
黄精叶	POLR2A
荷包牡丹根	TUBA1A
荷包牡丹根	CDC2
荷包牡丹根	CCNB1
柏枝节	JUN
柏枝节	PARP1
柏枝节	IL6
柏枝节	IL10
柏枝节	IL1B
柏枝节	RELA
柏枝节	CASP3
柏枝节	CASP9
柏枝节	CASP8
柏枝节	PTGER3
柏枝节	BAX
柏枝节	CYP3A4
柏枝节	CD36
柏枝节	CDCP1
柏枝节	TH
柏枝节	FYN
柏枝节	MMP2
柏枝节	TOP1
柏枝节	CYP19A1
柏枝节	PROC
柏枝节	TNF
柏枝节	PTGS2
柏枝节	PCK1
柏枝节	SLC2A4
柏枝节	XDH
柏枝节	ESR1
柏枝节	JAK1
柏枝节	SMAD1
柏枝节	ATP1A1
柏枝节	STAT3
柏枝节	PRXC1A
柏枝节	PSMD3
牡荆枝	POLR2A
鼠李	BTK
鼠李	CYP1A1
鼠李	MAPK1
鼠李	MAPK3
鼠李	TP53
鼠李	CSF2
鼠李	IL6
鼠李	PLSCR1
鼠李	TGFB1
鼠李	IL1B
鼠李	RELA
鼠李	CCL4
鼠李	EGF
鼠李	CDKN1A
鼠李	CASP3
鼠李	KDR
鼠李	PLA2G4A
鼠李	PPARG
鼠李	SLC26A6
鼠李	XBP1
鼠李	BIRC3
鼠李	SOD3
鼠李	MMP9
鼠李	MMP1
鼠李	ITGAM
鼠李	PRKCE
鼠李	PRKCD
鼠李	CD86
鼠李	TNF
鼠李	C1R
鼠李	TGM2
鼠李	NFAT5
鼠李	PTGS2
鼠李	EIF2S1
鼠李	IBSP
鼠李	ODC1
鼠李	MAOB
鼠李	MYC
鼠李	ACTA2
鼠李	CCND3
鼠李	MT2A
鼠李	SLC2A4
鼠李	SLC2A1
鼠李	STK39
鼠李	COL1A2
鼠李	CACNA1C
鼠李	VCAM1
鼠李	HSPA5
鼠李	BGLAP
鼠李	FLT1
鼠李	FLT4
鼠李	SMAD3
鼠李	NOS2
鼠李	GNS
鼠李	SETD2
火麻仁	MAPK1
火麻仁	IL4
火麻仁	IL5
火麻仁	IL2
火麻仁	IL13
火麻仁	CASP3
火麻仁	CASP9
火麻仁	CASP8
火麻仁	NOX4
火麻仁	CYBA
火麻仁	VEGFA
火麻仁	KDR
火麻仁	BID
火麻仁	TH
火麻仁	MMP2
火麻仁	GATA3
火麻仁	FOS
火麻仁	ACHE
火麻仁	TIMP1
火麻仁	MTNR1B
火麻仁	DLG4
火麻仁	CHRNA1
火麻仁	POMC
火麻仁	AANAT
火麻仁	NOS2
火麻仁	CTSD
火麻仁	CRH
三尖杉	PCNA
忍冬藤	APP
[truncated: 21,454 more rows]
