# Supplementary material for: Heterogeneous network propagation for herb target identification
Source: BMC Med Inform Decis Mak. 2018 Mar 22;18(Suppl 1):17. doi: 10.1186/s12911-018-0592-z (PMC5872392; doi:10.1186/s12911-018-0592-z)
Supplement: Supplementary file 2 — – CHPA_herb_efficacy.xls. 3487 herb-efficacy associations between 742 herbs and 360 efficacies were collected from the Chinese pharmacopoeia (CHPA, 2015 edition). (XLS 200 kb) [file 12911_2018_592_MOESM2_ESM.xls]

## Sheet: Sheet1
herb（742）	efficacy（360）
玉米须	利水
玉米须	利湿
玉米须	消肿
玉米须	退黄
土槿皮	杀虫
土槿皮	止痒
蝼蛄	利水
蝼蛄	消肿
蝼蛄	通淋
山栀	凉血
山栀	利湿
山栀	泻火
山栀	清热
山栀	解毒
山栀	除烦
菟丝子	养肝
菟丝子	固胎
菟丝子	明目
菟丝子	止泄
菟丝子	益精
菟丝子	补肾
姜半夏	化痰
姜半夏	散结
姜半夏	止呕
姜半夏	消痞
姜半夏	燥湿
姜半夏	降逆
瓜蒌子	润肠
瓜蒌子	通便
瓜蒌子	润肺
瓜蒌子	化痰
茯苓	健脾
茯苓	利水
茯苓	和胃
茯苓	宁心
茯苓	安神
茯苓	渗湿
谷芽	健脾
谷芽	和中
谷芽	开胃
谷芽	消食
灯心草	利尿
灯心草	泻火
灯心草	清心
葎草	利尿
葎草	消瘀
葎草	清热
葎草	解毒
白毛藤	祛风
白毛藤	通络
苏木	止痛
苏木	消肿
苏木	祛瘀
苏木	行血
冬瓜皮	利水
冬瓜皮	消肿
冬瓜皮	清热
防风炭	止痒
防风炭	止痛
防风炭	祛风
防风炭	胜湿
防风炭	解痉
防风炭	解表
没食子	固精
没食子	敛疮
没食子	止咳
没食子	止血
没食子	涩肠
续断	强筋骨
续断	止崩漏
续断	补肝
续断	补肾
续断	调血脉
金蝉花	利咽
金蝉花	散风
金蝉花	除热
金蝉花	解痉
金蝉花	退翳
金蝉花	透疹
王不留行	下乳
王不留行	利尿
王不留行	活血
王不留行	消痈
王不留行	通淋
王不留行	通经
鸡骨草	利湿
鸡骨草	散瘀
鸡骨草	止痛
鸡骨草	清热
制水蛭	消癥
制水蛭	破血
制水蛭	逐瘀
制水蛭	通经
藁本	散寒
藁本	止痛
藁本	祛风
藁本	胜湿
猪苓	利尿
猪苓	渗湿
桑寄生	安胎
桑寄生	强筋骨
桑寄生	祛风湿
桑寄生	补肝
桑寄生	补肾
轻粉	攻毒
轻粉	杀虫
轻粉	止痒
轻粉	祛痰
轻粉	祛腐
轻粉	逐水
轻粉	通便
紫苏	安胎
紫苏	宽中
紫苏	止痛
紫苏	理气
炒枳壳	宽中
炒枳壳	消胀
炒枳壳	理气
炒枳壳	行滞
黄芩炭	安胎
黄芩炭	止血
黄芩炭	泻火
黄芩炭	清热
黄芩炭	燥湿
黄芩炭	解毒
官粉	杀虫
官粉	止痒
官粉	消积
官粉	燥湿
官粉	生肌
官粉	解毒
官粉	凉血
生栀子	利湿
生栀子	泻火
生栀子	清热
生栀子	解毒
生栀子	除烦
乌枣	养胃
乌枣	养血
乌枣	和药性
乌枣	安神
乌枣	益气
乌枣	补脾
乌枣	调和营卫
桑叶	散热
桑叶	明目
桑叶	润燥
桑叶	清肝
桑叶	清肺
桑叶	疏风
芦根	利尿
芦根	止呕
芦根	清热
芦根	生津
芦根	透疹
芦根	除烦
瓦松	敛疮
瓦松	止血
瓦松	解毒
焦槟榔	导滞
焦槟榔	消食
半枝莲	利尿
半枝莲	化瘀
半枝莲	清热
半枝莲	解毒
穿山甲	下乳
穿山甲	散结
穿山甲	活血
穿山甲	消痈
穿山甲	溃坚
穿山甲	通经
苦楝子	杀虫
苦楝子	止痛
苦楝子	行气
制白附子	祛痰
制白附子	祛风
制白附子	解毒
制白附子	通经
制白附子	通络
制白附子	镇痛
苦酒	安蛔
苦酒	止痛
苦酒	止血
苦酒	活血
苦酒	化瘀
苦酒	解毒
西洋参	养阴
西洋参	清火
西洋参	生津
西洋参	补气
荜茇	散寒
荜茇	暖肾
荜茇	止痛
荜茇	温中
荜茇	行气
豆蔻	化湿
豆蔻	开胃
豆蔻	止呕
豆蔻	消食
豆蔻	温中
豆蔻	行气
赤小豆	利水
赤小豆	排脓
赤小豆	消肿
赤小豆	解毒
花椒目	杀虫
花椒目	止泻
花椒目	止痒
花椒目	止痛
花椒目	温中
花椒目	除湿
龙眼肉	安神
龙眼肉	益气
龙眼肉	补心
龙眼肉	补脾
龙眼肉	补血
铜绿	去腐
铜绿	明目
铜绿	杀虫
铜绿	止痒
铜绿	涌吐风痰
铜绿	解毒
铜绿	退翳
黑大豆	利水
黑大豆	活血
黑大豆	祛风
黑大豆	解毒
松节	止痛
松节	活血
松节	燥湿
松节	祛风
松节	舒筋
松节	通络
煅金礞石	下气
煅金礞石	坠痰
煅金礞石	平肝
煅金礞石	攻积
煅金礞石	消食
煅金礞石	镇惊
石斛	清热
石斛	滋阴
石斛	生津
石斛	益胃
沉香	平喘
沉香	止呕
沉香	止痛
沉香	温中
沉香	纳气
沉香	行气
合欢皮	安神
合欢皮	活血
合欢皮	消肿
合欢皮	解郁
苦地丁	消痈
苦地丁	消肿
苦地丁	清热
苦地丁	解毒
生山楂	化滞
生山楂	化瘀
生山楂	消积
生山楂	消食
木贼草	散风热
木贼草	退翳
白鲜皮	清热
白鲜皮	燥湿
白鲜皮	祛风
白鲜皮	解毒
瓜蒌皮	利气
瓜蒌皮	化痰
瓜蒌皮	宽胸
瓜蒌皮	清肺
夏枯草	散结
夏枯草	明目
夏枯草	消肿
夏枯草	清火
金银花炭	散风热
金银花炭	清热
金银花炭	解毒
北沙参	养阴
北沙参	清肺
北沙参	生津
北沙参	益胃
獭肝	养阴
獭肝	止咳
獭肝	止血
獭肝	除热
玄胡	散瘀
玄胡	止痛
玄胡	活血
玄胡	理气
雄黑豆	健脾
雄黑豆	利水
雄黑豆	活血
雄黑豆	益肾
雄黑豆	祛风
雄黑豆	解毒
炒草果	截疟
炒草果	温中
炒草果	燥湿
炒草果	祛痰
牡丹皮	散瘀
牡丹皮	活血
牡丹皮	清热
制吴茱萸	下气
制吴茱萸	散寒
制吴茱萸	止痛
制吴茱萸	温中
制吴茱萸	燥湿
制吴茱萸	疏肝
煅花蕊石	化瘀
煅花蕊石	止血
大戟	散结
大戟	泻水
大戟	消肿
大戟	逐饮
丹参	养血
丹参	凉血
丹参	安神
丹参	止痛
丹参	活血
丹参	消痈
丹参	祛瘀
丹参	调经
苇根	止呕
苇根	清热
苇根	生津
苇根	除烦
甜叶菊	生津
甜叶菊	止渴
淡竹叶	利尿
淡竹叶	清热
淡竹叶	除烦
羊乳根	凉血
羊乳根	止血
羊乳根	泻下
羊乳根	解毒
羊乳根	杀虫
海金沙	利水
海金沙	清热
海金沙	解毒
海金沙	通淋
大腹皮	下气
大腹皮	宽中
大腹皮	消肿
大腹皮	行水
煅鹅管石	壮阳
煅鹅管石	温肺
煅鹅管石	通乳
乌梅炭	安蛔
乌梅炭	敛肺
乌梅炭	涩肠
乌梅炭	生津
茺蔚子	明目
茺蔚子	活血
茺蔚子	清肝
茺蔚子	调经
白前	下痰
白前	止嗽
白前	泻肺
白前	降气
野菊花	清热
野菊花	解毒
甜杏仁	润肠
甜杏仁	通便
甜杏仁	润肺
甜杏仁	止咳
甜杏仁	平喘
金樱子	固精
金樱子	止带
金樱子	涩肠
金樱子	缩尿
三七	定痛
三七	散血
三七	止血
常山	劫痰
常山	截疟
麦芽曲	健脾
麦芽曲	开胃
麦芽曲	消胀
麦芽曲	消食
麦芽曲	行气
麦芽曲	退乳
甘草梢	止咳
甘草梢	止痛
甘草梢	泻火
甘草梢	润肺
甘草梢	益气
甘草梢	缓急
甘草梢	补中
甘草梢	解毒
甘草梢	调和诸药
地耳草	利湿
地耳草	退黄
地耳草	活血
地耳草	消肿
地耳草	清热
地耳草	解毒
淡豆豉	发表
淡豆豉	宣郁
淡豆豉	解肌
淡豆豉	除烦
海浮石	化痰
海浮石	散结
海浮石	清肺
海浮石	软坚
凤尾草	凉血
凤尾草	利湿
凤尾草	止血
凤尾草	消肿
凤尾草	清热
凤尾草	解毒
穞豆衣	利水
穞豆衣	消暑
穞豆衣	清热
穞豆衣	解毒
穞豆衣	退目翳
柏子仁	养心
柏子仁	安神
柏子仁	敛汗
柏子仁	润肠
柏子仁	通便
侧柏	乌发
侧柏	凉血
侧柏	止血
侧柏	生发
薄荷	散热
薄荷	清头目
薄荷	疏风
薄荷	透疹
雷公藤	杀虫
雷公藤	止痛
雷公藤	活血
雷公藤	消肿
雷公藤	祛风湿
雷公藤	解毒
雷公藤	通络
独活	散寒
独活	止痛
独活	祛风
独活	胜湿
炒五灵脂	化瘀
炒五灵脂	止痛
炒五灵脂	止血
炒五灵脂	活血
炒五灵脂	消积
炒五灵脂	解毒
五倍子	收涩
五倍子	敛汗
五倍子	敛疮
五倍子	敛肺
五倍子	止泻
五倍子	止血
五倍子	涩肠
五倍子	降火
银柴胡	升举阳气
银柴胡	疏肝
银柴胡	解表
银柴胡	解郁
银柴胡	退热
焦栀子	凉血
焦栀子	利湿
焦栀子	泻火
焦栀子	清热
焦栀子	解毒
焦栀子	除烦
干姜	化饮
干姜	回阳
干姜	散寒
干姜	温中
干姜	温肺
干姜	通脉
麝香	开窍
麝香	散瘀
麝香	辟秽
麝香	通窍
鹿角霜	助阳
鹿角霜	收敛
鹿角霜	止血
鹿角霜	温肾
韭菜子	固精
韭菜子	壮阳
韭菜子	补肝
韭菜子	补肾
茜草	凉血
茜草	化瘀
茜草	止血
茜草	活血
白梅花	化痰
白梅花	开胃
白梅花	生津
白梅花	疏肝
白梅花	解郁
葱头	杀虫
葱头	消食
葱头	温中
葱头	除湿
刺猬皮	固精
刺猬皮	收敛
刺猬皮	止血
刺猬皮	缩尿
白茅根	凉血
白茅根	利尿
白茅根	止血
白茅根	清热
白茅根	生津
白茅根	通淋
蔓荆子炭	散热
蔓荆子炭	清头目
蔓荆子炭	疏风
覆盆子	固精
覆盆子	明目
覆盆子	益肾
覆盆子	缩尿
覆盆子	补肝
荷梗	化湿
荷梗	清热
荷梗	理气
荷梗	解暑
橘核	散结
橘核	止痛
橘核	理气
马尾连	泻火
马尾连	清热
马尾连	燥湿
马尾连	解毒
阿胶	止血
阿胶	润燥
阿胶	滋阴
阿胶	补血
小蓟炭	凉血
小蓟炭	止血
小蓟炭	消肿
小蓟炭	祛瘀
天葵子	利水
天葵子	散结
天葵子	消肿
天葵子	清热
天葵子	解毒
天葵子	通淋
罂粟壳	敛肺
罂粟壳	止痛
罂粟壳	涩肠
当归尾	止痛
当归尾	活血
当归尾	润燥
当归尾	滑肠
当归尾	补血
当归尾	调经
当归尾	通络
香薷	利湿
香薷	发汗
香薷	和中
香薷	解表
生姜	化痰
生姜	散寒
生姜	止呕
生姜	止咳
生姜	解表
生姜	降逆
皂角刺	托毒
皂角刺	排脓
皂角刺	杀虫
皂角刺	消毒
牡丹皮炭	凉血
牡丹皮炭	化瘀
牡丹皮炭	活血
牡丹皮炭	清热
棕榈炭	收敛
棕榈炭	止血
仙茅	壮阳
仙茅	温肾
仙茅	祛寒
仙茅	除湿
蒲黄	利尿
蒲黄	止血
蒲黄	祛瘀
山楂	化滞
山楂	化瘀
山楂	化积
山楂	消食
炮姜	止泻
炮姜	止血
炮姜	温经
炮姜	温脾
鱼腥草	利尿
鱼腥草	排脓
鱼腥草	消痈
鱼腥草	清热
鱼腥草	解毒
鱼腥草	通淋
丁香	助阳
丁香	温中
丁香	温肾
丁香	降逆
山奈	止痛
山奈	消食
山奈	温中
山奈	行气
山奈	除湿
蚕茧	反胃
蚕茧	尿血
蚕茧	治便血
蚕茧	消渴
蚕茧	疳疮
蚕茧	痈肿
蚕茧	血崩
片姜黄	止痛
片姜黄	破血
片姜黄	行气
片姜黄	通经
建神曲	健脾
建神曲	化湿
建神曲	消食
建神曲	理气
建神曲	解表
僵蚕蛹	利咽
僵蚕蛹	化痰
僵蚕蛹	散结
僵蚕蛹	止痉
僵蚕蛹	祛风
僵蚕蛹	解毒
砂仁壳	化湿
砂仁壳	安胎
砂仁壳	宽中
砂仁壳	开胃
砂仁壳	止泻
砂仁壳	温脾
砂仁壳	行气
当归	止痛
当归	活血
当归	润燥
当归	滑肠
当归	补血
当归	调经
地榆炭	凉血
地榆炭	敛疮
地榆炭	止血
地榆炭	消肿
地榆炭	清热
地榆炭	解毒
三颗针	泻火
三颗针	清热
三颗针	燥湿
三颗针	解毒
秫米	和胃
秫米	安神
秫米	敛疮
秫米	祛风
秫米	解毒
秫米	除湿
八月札	利尿
八月札	止痛
八月札	活血
八月札	理气
八月札	舒肝
八月札	除烦
威灵仙	止痛
威灵仙	祛风
威灵仙	通络
威灵仙	除湿
芡实	固精
芡实	止带
芡实	止泻
芡实	益肾
芡实	祛湿
芡实	补脾
射干	利咽
射干	散结
射干	消瘀
射干	清热
射干	祛痰
射干	解毒
五味子	固涩
五味子	宁心
五味子	安神
五味子	收敛
五味子	生津
五味子	益气
莲钱草	利湿
莲钱草	消肿
莲钱草	清热
莲钱草	通淋
鸡肠	利尿
鸡肠	止遗
白芷	排脓
白芷	止痛
白芷	消肿
白芷	祛风
白芷	通窍
白芷	除湿
鹅不食草	止咳
鹅不食草	通鼻窍
旋覆花	止呕
旋覆花	消痰
旋覆花	行水
旋覆花	降气
马兜铃	化痰
马兜铃	平喘
马兜铃	止咳
马兜铃	清肺
艾叶炭	散寒
艾叶炭	止痛
艾叶炭	止血
艾叶炭	温经
煅蛤粉	定喘
煅蛤粉	止嗽
煅蛤粉	益肾
煅蛤粉	补肺
土白术	健脾
土白术	利水
土白术	安胎
土白术	止汗
土白术	燥湿
土白术	益气
金钱白花蛇	定惊
金钱白花蛇	止痉
金钱白花蛇	祛风
金钱白花蛇	通络
生川乌	散寒
生川乌	止痛
生川乌	温经
生川乌	祛风
生川乌	除湿
川贝母	化痰
川贝母	散结
川贝母	止咳
川贝母	消肿
川贝母	润肺
川贝母	清热
补骨脂	助阳
补骨脂	平喘
补骨脂	止泻
补骨脂	温脾
补骨脂	纳气
补骨脂	补肾
五灵脂	化瘀
五灵脂	止痛
五灵脂	止血
五灵脂	活血
五灵脂	消积
五灵脂	解毒
草豆蔻	健脾
草豆蔻	温中
草豆蔻	燥湿
草豆蔻	行气
赤芍	凉血
赤芍	活血
赤芍	清热
赤芍	祛瘀
朱茯苓	健脾
朱茯苓	利水
朱茯苓	和胃
朱茯苓	宁心
朱茯苓	安神
朱茯苓	渗湿
藿香	化湿
藿香	和胃
藿香	祛暑
藿香	解表
萹蓄	利尿
萹蓄	杀虫
萹蓄	止痒
萹蓄	通淋
楮实子	健脾
楮实子	利水
楮实子	明目
楮实子	清肝
楮实子	滋肾
红糖	化瘀
红糖	和血
红糖	缓肝
红糖	补中
红糖	调经
益母草	利尿
益母草	活血
益母草	消肿
益母草	调经
麻黄	利水
麻黄	发汗
麻黄	宣肺
麻黄	平喘
麻黄	散寒
麻黄	消肿
白芍	养血
白芍	和营
白芍	平肝
白芍	敛阴
白芍	止痛
白芍	缓急
萱草根	凉血
萱草根	利湿
萱草根	止血
萱草根	消肿
萱草根	清热
萱草根	解毒
香橼	化痰
香橼	宽胸
香橼	理气
香橼	降逆
苦楝皮	杀虫
苦楝皮	疗癣
炙大黄	凉血
炙大黄	攻积滞
炙大黄	泻火
炙大黄	清湿热
炙大黄	祛瘀
炙大黄	解毒
白英	消肿
白英	清热
白英	解毒
透骨草	散瘀
透骨草	止目痛
透骨草	活血
透骨草	消肿
透骨草	祛风
透骨草	舒筋
透骨草	解毒
透骨草	除湿
百草霜	止血
百草霜	消积
百草霜	清热
百草霜	解毒
扁豆	健脾
扁豆	化湿
扁豆	和中
扁豆	消暑
海马	壮阳
海马	散结
海马	消肿
海马	补肾
败酱草	排脓
败酱草	活血
败酱草	清热
败酱草	解毒
胆南星	化痰
胆南星	定惊
胆南星	清火
胆南星	熄风
干蟾皮	利水
干蟾皮	消胀
干蟾皮	清热
干蟾皮	解毒
桂枝	助阳
桂枝	化气
桂枝	发汗
桂枝	温经
桂枝	解肌
桂枝	通脉
地枫皮	止痛
地枫皮	祛风
地枫皮	行气
地枫皮	除湿
生黄芪	利尿
生黄芪	固表
生黄芪	托毒
生黄芪	敛疮
生黄芪	止汗
生黄芪	补气
杜仲	安胎
杜仲	强筋骨
杜仲	补肝
杜仲	补肾
木蝴蝶	利咽
木蝴蝶	和胃
木蝴蝶	敛疮
木蝴蝶	润肺
木蝴蝶	生肌
木蝴蝶	疏肝
煅紫石英	安神
煅紫石英	暖宫
煅紫石英	镇心
煅紫石英	降逆
龙葵	活血
龙葵	消肿
龙葵	清热
龙葵	解毒
墨旱莲	凉血
墨旱莲	止血
墨旱莲	补肝
墨旱莲	补肾
红粉	拔毒
红粉	提脓
红粉	杀虫
红粉	燥湿
红粉	生肌
红粉	祛腐
百合	养阴
百合	安神
百合	润肺
百合	清心
牛蒡	利咽
牛蒡	宣肺
牛蒡	散热
牛蒡	散结
牛蒡	消肿
牛蒡	疏风
牛蒡	解毒
牛蒡	透疹
倒扣草	利湿
倒扣草	活血
倒扣草	清热
倒扣草	解表
龙齿	固涩
龙齿	安神
龙齿	平肝
龙齿	收敛
龙齿	潜阳
龙齿	镇惊
木槿皮	利湿
木槿皮	杀虫
木槿皮	止痒
木槿皮	清热
黑豆	利水
黑豆	活血
黑豆	祛风
黑豆	解毒
荆芥穗炭	收涩
荆芥穗炭	止血
乳香	止痛
乳香	活血
乳香	消肿
乳香	生肌
甘草	清热
甘草	祛暑
六月雪	利湿
六月雪	清热
六月雪	祛风
六月雪	解毒
焦山楂	化滞
焦山楂	化瘀
焦山楂	化积
焦山楂	消食
龟甲胶	养血
龟甲胶	止血
龟甲胶	滋阴
竹沥	利窍
竹沥	定惊
竹沥	清热
竹沥	豁痰
艾叶	散寒
艾叶	止痛
艾叶	止血
艾叶	温经
荔枝核	散结
荔枝核	止痛
荔枝核	祛寒
荔枝核	行气
紫硇砂	消积
紫硇砂	破瘀
紫硇砂	蚀腐
紫硇砂	软坚
防风	止痒
防风	止痛
防风	祛风
防风	胜湿
防风	解痉
防风	解表
菝契	活血
菝契	祛风
菝契	解毒
西红花	凉血
西红花	开结
西红花	散郁
西红花	活血
西红花	祛瘀
西红花	解毒
黄酒	活血
黄酒	补益
黄酒	通络
黄酒	除湿
金莲花	清热
金莲花	解毒
煅寒水石	利窍
煅寒水石	消肿
煅寒水石	清热
煅寒水石	降火
狼毒	止血
狼毒	治外伤出血
狼毒	消炎
狼毒	消肿
鹿衔草	强筋骨
鹿衔草	止血
鹿衔草	祛风湿
磁朱丸	安神
磁朱丸	导滞
磁朱丸	消食
磁朱丸	重镇
炒白芍	养血
炒白芍	和营
炒白芍	平肝
炒白芍	敛阴
炒白芍	止痛
炒白芍	缓急
焦谷芽	健脾
焦谷芽	和中
焦谷芽	开胃
焦谷芽	消食
银杏叶	平喘
银杏叶	敛肺
银杏叶	止痛
银杏叶	活血
茶	养胃
茶	养血
茶	散寒
茶	益气
姜炭	止泻
姜炭	止血
姜炭	温经
姜炭	温脾
扁豆花	化湿
扁豆花	和中
扁豆花	清暑
柴胡	升阳
柴胡	疏肝
柴胡	解表
柴胡	解郁
柴胡	退热
伏龙肝	止呕
伏龙肝	止泻
伏龙肝	止血
伏龙肝	温中
前胡	化痰
前胡	散风热
前胡	降气
制龟甲	散结
制龟甲	清热
制龟甲	滋阴
制龟甲	潜阳
制龟甲	熄风
制龟甲	软坚
蜜麻黄	利水
蜜麻黄	发汗
蜜麻黄	宣肺
蜜麻黄	平喘
蜜麻黄	散寒
蜜麻黄	止咳
蜜麻黄	消肿
蜜麻黄	润肺
槟榔	截疟
槟榔	杀虫
槟榔	消积
槟榔	行水
槟榔	降气
玄参	凉血
玄参	散结
玄参	清热
玄参	滋阴
玄参	解毒
玄参	降火
秦艽	利湿
秦艽	清虚热
秦艽	祛风湿
秦艽	舒筋
秦艽	退黄
秦艽	通络
椿皮	收涩
椿皮	止带
椿皮	止泻
椿皮	止血
椿皮	清热
椿皮	燥湿
地黄炭	凉血
地黄炭	清热
地黄炭	滋阴
地黄炭	补血
朱砂	安神
朱砂	明目
朱砂	清热
朱砂	解毒
朱砂	镇心
红茶	养胃
红茶	养血
红茶	散寒
红茶	益气
蝎尾	攻毒
蝎尾	散结
蝎尾	止痉
蝎尾	止痛
蝎尾	祛风
蝎尾	通络
莲子肉	养心
莲子肉	固精
莲子肉	安神
莲子肉	止泻
莲子肉	益肾
莲子肉	补脾
厚朴花	化湿
厚朴花	理气
钩藤	定惊
钩藤	平肝
钩藤	清热
钩藤	熄风
豨莶草	利关节
豨莶草	祛风湿
豨莶草	解毒
玫瑰花	和血
玫瑰花	理气
玫瑰花	解郁
玫瑰花	调经
风茄花	平喘
风茄花	止咳
风茄花	止痛
风茄花	麻醉
藤黄	攻毒
藤黄	敛疮
藤黄	杀虫
藤黄	止血
藤黄	消肿
藤黄	祛腐
马钱子	散结
马钱子	止痛
马钱子	消肿
马钱子	通络
石决明	平肝
石决明	明目
石决明	清热
石决明	退翳
苦杏仁	下气
苦杏仁	平喘
苦杏仁	开痹
苦杏仁	止咳
苦杏仁	润肠
苦杏仁	祛痰
功劳叶	养阴
功劳叶	平肝
功劳叶	清热
功劳叶	益肾
大青叶	凉血
大青叶	消斑
大青叶	清热
大青叶	解毒
牛蒡子	利咽
牛蒡子	宣肺
牛蒡子	散热
牛蒡子	散结
牛蒡子	消肿
牛蒡子	疏风
牛蒡子	解毒
牛蒡子	透疹
鲜薄荷	宣散风热
鲜薄荷	清头目
鲜薄荷	透疹
桑椹	润燥
桑椹	熄风
桑椹	益肾
桑椹	补肝
苦丁茶	散风
苦丁茶	清头目
苦丁茶	清热
苦丁茶	解渴
苦丁茶	除烦
紫草	凉血
紫草	活血
紫草	解毒
紫草	透疹
野葡萄藤	杀虫
野葡萄藤	止痛
野葡萄藤	活血
野葡萄藤	消痈
野葡萄藤	祛风
野葡萄藤	解毒
野葡萄藤	除湿
制何首乌	养血
制何首乌	截疟
制何首乌	润肠
制何首乌	滋阴
制何首乌	祛风
制何首乌	解毒
制何首乌	通便
煅自然铜	接骨
煅自然铜	散瘀
煅自然铜	止痛
煅自然铜	续筋
白花蛇舌草	利湿
白花蛇舌草	清热
白花蛇舌草	解毒
炒莱菔子	化痰
炒莱菔子	导滞
炒莱菔子	消食
炒莱菔子	降气
叶下珠	利水
叶下珠	收敛
叶下珠	明目
叶下珠	止泻
叶下珠	消积
叶下珠	清肝
叶下珠	解毒
半边莲	利尿
半边莲	消肿
半边莲	清热
半边莲	解毒
煅磁石	安神
煅磁石	平喘
煅磁石	平肝
煅磁石	明目
煅磁石	潜阳
煅磁石	纳气
煅磁石	聪耳
煅磁石	镇惊
石菖蒲	利痹
石菖蒲	化湿
石菖蒲	化痰
石菖蒲	开窍
石菖蒲	止痛
石菖蒲	消肿
石菖蒲	祛风
石菖蒲	行气
山楂炭	化滞
山楂炭	化瘀
山楂炭	化积
山楂炭	消食
附子	助阳
附子	回阳
附子	救逆
附子	散寒
附子	补火
附子	除湿
蜜罂粟壳	敛肺
蜜罂粟壳	止痛
蜜罂粟壳	涩肠
阴起石	温肾
阴起石	补阴
人工牛黄	凉肝
人工牛黄	开窍
人工牛黄	清心
人工牛黄	清热
人工牛黄	解毒
人工牛黄	豁痰
枯矾	杀虫
枯矾	止泻
枯矾	止血
枯矾	燥湿
枯矾	祛痰
枯矾	解毒
六一散	利湿
六一散	祛暑
制香附	安胎
制香附	止痛
制香附	理气
制香附	解郁
制香附	调经
荜澄茄	散寒
荜澄茄	暖肾
荜澄茄	止痛
荜澄茄	温中
荜澄茄	行气
生天南星	化痰
生天南星	散结
生天南星	止痉
生天南星	祛风
蜂房	攻毒
蜂房	杀虫
蜂房	止痒
蜂房	止痛
蜂房	消肿
蜂房	祛风
葫芦巴	助阳
葫芦巴	散寒
葫芦巴	止痛
葫芦巴	温肾
冬虫夏草	实腠理
冬虫夏草	益精
冬虫夏草	补气
冬虫夏草	补肺
冬虫夏草	补肾
麦麸	养阴
麦麸	敛汗
麦麸	清热
益元散	清暑
益元散	利湿
浙贝母	化痰
浙贝母	散结
浙贝母	止咳
浙贝母	消肿
浙贝母	清热
浙贝母	降气
藕节	散瘀
藕节	止血
没药	止痛
没药	活血
没药	消肿
没药	生肌
青风藤	利小便
青风藤	祛风湿
青风藤	通经
青风藤	通络
煅赤石脂	收敛
煅赤石脂	收湿
煅赤石脂	敛疮
煅赤石脂	止血
煅赤石脂	涩肠
煅赤石脂	生肌
千年健	止痛
千年健	活络
千年健	消肿
千年健	祛风湿
千年健	舒筋
蜀羊泉	坑癌
蜀羊泉	消炎
蜀羊泉	祛湿
蜀羊泉	解毒
煅赭石	凉血
煅赭石	平肝
煅赭石	止血
煅赭石	潜阳
煅赭石	重镇
煅赭石	降逆
炒稻芽	健脾
炒稻芽	和中
炒稻芽	开胃
炒稻芽	消食
珍珠母	安神
珍珠母	定惊
珍珠母	平肝
珍珠母	明目
珍珠母	清肝
珍珠母	潜阳
木香	导滞
木香	止痛
木香	行气
木香	调中
青果	利咽
青果	清热
青果	生津
青果	解毒
竹半夏	化痰
竹半夏	散结
竹半夏	止呕
竹半夏	消痞
竹半夏	燥湿
竹半夏	降逆
款冬花	下气
款冬花	化痰
款冬花	止咳
款冬花	润肺
荆芥穗	散风
荆芥穗	解表
荆芥穗	透疹
苦参	杀虫
苦参	清热
苦参	燥湿
苦参	祛风
海蛤壳	利水
海蛤壳	制酸
海蛤壳	化痰
海蛤壳	收湿
海蛤壳	敛疮
海蛤壳	散结
海蛤壳	止痛
海蛤壳	消肿
海蛤壳	清肺
海蛤壳	软坚
何首乌	养血
何首乌	截疟
何首乌	润肠
何首乌	滋阴
何首乌	祛风
何首乌	解毒
何首乌	通便
蜜瓜蒌仁	化痰
蜜瓜蒌仁	清肺
蜜瓜蒌仁	滑肠
蜜瓜蒌仁	通便
鸡冠花	收敛
鸡冠花	止带
鸡冠花	止痢
鸡冠花	止血
橘叶	化痰
橘叶	消肿毒
橘叶	疏肝
橘叶	行气
穿山龙	止咳
穿山龙	活血
穿山龙	祛风
穿山龙	通络
穿山龙	除湿
青木香	平肝
青木香	止痛
青木香	消肿
青木香	行气
青木香	解毒
青木香	降压
红藤	杀虫
红藤	止痛
红藤	活血
红藤	消痈
红藤	祛风
红藤	解毒
红藤	除湿
花生衣	散瘀
花生衣	止血
花生衣	消肿
僵蚕	利咽
僵蚕	化痰
僵蚕	散结
僵蚕	止痉
僵蚕	祛风
僵蚕	解毒
白头翁	凉血
白头翁	杀虫
白头翁	止痢
白头翁	清热
白头翁	燥湿
白头翁	解毒
荆芥炭	收涩
荆芥炭	止血
苏合香	开窍
苏合香	止痛
苏合香	辟秽
苏合香	醒神
络石藤	凉血
络石藤	消肿
络石藤	祛风
络石藤	通络
山慈菇	散结
山慈菇	消肿
山慈菇	清热
山慈菇	解毒
荷叶	凉血
荷叶	升阳
荷叶	止血
荷叶	清热
荷叶	解暑
拳参	凉血
拳参	利湿
拳参	散结
拳参	止血
拳参	清热
拳参	解毒
肉桂	助阳
肉桂	引火归源
肉桂	散寒
肉桂	止痛
肉桂	温经
肉桂	补火
肉桂	通脉
薏苡根	健脾
薏苡根	利湿
薏苡根	排脓
薏苡根	清热
薏苡根	舒筋
薏苡根	除痹
生甘草	止咳
生甘草	止痛
生甘草	泻火
生甘草	润肺
生甘草	益气
生甘草	缓急
生甘草	补中
生甘草	解毒
生甘草	调和诸药
辛夷	散风寒
辛夷	通鼻窍
麦冬	润肺
麦冬	清心
麦冬	滋阴
麦冬	生津
麦冬	益胃
麦冬	除烦
西瓜翠衣	利小便
西瓜翠衣	止渴
西瓜翠衣	清暑
西瓜翠衣	解热
牡蛎	固涩
牡蛎	安神
牡蛎	平肝
牡蛎	收敛
牡蛎	散结
牡蛎	潜阳
牡蛎	软坚
牡蛎	重镇
黑芝麻	润燥
黑芝麻	润肠
黑芝麻	益精
黑芝麻	补肝
黑芝麻	补肾
黑芝麻	补血
大黄炭	凉血
大黄炭	攻积滞
大黄炭	止血
大黄炭	泻火
大黄炭	清湿热
大黄炭	祛瘀
大黄炭	解毒
烫骨碎补	强骨
烫骨碎补	止痛
烫骨碎补	活血
烫骨碎补	补肾
焦白术	健脾
焦白术	利水
焦白术	安胎
焦白术	止汗
焦白术	燥湿
焦白术	益气
砂仁	化湿
砂仁	安胎
砂仁	宽中
砂仁	开胃
砂仁	止泻
砂仁	温脾
砂仁	行气
玳玳花	和胃
玳玳花	宽胸
玳玳花	止呕
玳玳花	理气
急性子	散结
急性子	行瘀
急性子	软坚
急性子	降气
九节菖蒲	利痹
九节菖蒲	化湿
九节菖蒲	化痰
九节菖蒲	开窍
九节菖蒲	止痛
九节菖蒲	消肿
九节菖蒲	祛风
九节菖蒲	行气
泽泻	利水
泽泻	泄热
泽泻	渗湿
泽泻	通淋
炒枳实	化痰
炒枳实	散痞
炒枳实	消积
炒枳实	破气
煅禹粮石	止带
煅禹粮石	止血
煅禹粮石	涩肠
冰片	开窍
冰片	散热
冰片	明目
冰片	止痛
冰片	退翳
冰片	醒神
紫石英	助阳
紫石英	安神
紫石英	平喘
紫石英	温肺
紫石英	温肾
紫石英	镇心
炒黑牵牛	利水
炒黑牵牛	杀虫
炒黑牵牛	消积
炒黑牵牛	祛痰
炒黑牵牛	逐饮
炒黑牵牛	通便
熟地黄炭	填髓
熟地黄炭	滋润
熟地黄炭	益精
熟地黄炭	补血
松香	拔毒
松香	排脓
松香	止痛
松香	燥湿
松香	生肌
松香	祛风
茶树根	强心
茶树根	活血
茶树根	清热
茶树根	利尿
茶树根	调经
茶树根	解毒
僵蛹	利咽
僵蛹	化痰
僵蛹	散结
僵蛹	止痉
僵蛹	祛风
僵蛹	解毒
煅龙骨	固涩
煅龙骨	安神
煅龙骨	平肝
煅龙骨	收敛
煅龙骨	潜阳
煅龙骨	镇惊
葛根	升阳
葛根	发表
葛根	止泻
葛根	止渴
葛根	生津
葛根	解肌
葛根	退热
葛根	透疹
黄芩	安胎
黄芩	止血
黄芩	泻火
黄芩	清热
黄芩	燥湿
黄芩	解毒
煅青礞石	下气
煅青礞石	坠痰
煅青礞石	定惊
煅青礞石	平肝
煅青礞石	攻积
煅青礞石	消食
小通草	下乳
小通草	利尿
小通草	清热
狗骨叶	凉血
狗骨叶	清肺
狗骨叶	降火
狗骨叶	除蒸
凤凰衣	养阴
凤凰衣	接骨
凤凰衣	敛疮
凤凰衣	清肺
凤凰衣	退翳
石膏	止渴
石膏	清热
石膏	解肌
石膏	除烦
猫眼草	拔毒
猫眼草	散结
猫眼草	杀虫
猫眼草	祛痰
猫眼草	逐水
猫眼草	镇咳
山药	养肺
山药	固肾
山药	益精
山药	补脾
生百部	杀虫
生百部	止咳
生百部	润肺
生百部	灭虱
肉苁蓉	养血
肉苁蓉	助阳
肉苁蓉	润肠
肉苁蓉	益精
肉苁蓉	补肾
肉苁蓉	通便
芜荑	杀虫
芜荑	消积
香加皮	强筋骨
香加皮	祛风湿
生白术	健脾
生白术	利水
生白术	安胎
生白术	止汗
生白术	燥湿
生白术	益气
茯神	健脾
茯神	利水
茯神	和胃
茯神	宁心
茯神	安神
茯神	渗湿
天冬	润燥
天冬	清肺
天冬	滋阴
天冬	降火
牛黄	凉肝
牛黄	化痰
牛黄	开窍
牛黄	清热
牛黄	熄风
牛黄	解毒
杜仲炭	安胎
杜仲炭	强筋骨
杜仲炭	补肝
杜仲炭	补肾
青蒿	截疟
青蒿	清热
青蒿	解暑
青蒿	除蒸
莲须	止血
莲须	涩精
莲须	清心
莲须	益肾
青黛	凉血
青黛	止血
青黛	泻火
青黛	清热
青黛	清肝
青黛	祛暑
青黛	解毒
高良姜	散寒
高良姜	止痛
高良姜	温中
高良姜	理气
升麻	举陷
升麻	升阳
升麻	发表
升麻	清热
升麻	解毒
升麻	透疹
磁石	安神
磁石	平喘
磁石	平肝
磁石	明目
磁石	潜阳
磁石	纳气
磁石	聪耳
磁石	镇惊
炒蔓荆子	散热
炒蔓荆子	清头目
炒蔓荆子	疏风
人参叶	止渴
人参叶	清热
人参叶	生津
人参叶	解暑
芙蓉叶	消肿
芙蓉叶	清肺
芙蓉叶	排脓
芙蓉叶	凉血
鸭跖草	利水
鸭跖草	清热
鸭跖草	消肿
鸭跖草	泻火
鸭跖草	解毒
连翘	散结
连翘	消肿
连翘	清热
连翘	解毒
滑石	利水
滑石	收湿
滑石	敛疮
滑石	清热
滑石	祛暑
滑石	解暑
滑石	通淋
槐花	凉血
槐花	止血
槐花	泻火
槐花	清肝
绿萼梅	化痰
绿萼梅	和中
绿萼梅	疏肝
绿萼梅	解郁
桃仁	润燥
桃仁	滑肠
桃仁	破血
桃仁	行瘀
地肤子	利湿
地肤子	止痒
地肤子	清热
地肤子	祛风
刀豆	下气
刀豆	温中
刀豆	益肾
刀豆	补元
紫荆皮	去腐
紫荆皮	收敛
紫荆皮	杀菌
紫荆皮	止血
紫荆皮	消肿
紫荆皮	解毒
密陀僧	收敛
密陀僧	杀虫
密陀僧	燥湿
密陀僧	解毒
密陀僧	防腐
枫斗	清热
枫斗	滋阴
枫斗	生津
枫斗	益胃
炒决明子	明目
炒决明子	润肠
炒决明子	清热
炒决明子	通便
青皮	化滞
青皮	消积
青皮	疏肝
青皮	破气
矮地茶	化淤
矮地茶	化痰
矮地茶	止咳
矮地茶	活血
矮地茶	清利
矮地茶	湿热
首乌藤	养血
首乌藤	安神
首乌藤	祛风
首乌藤	通络
干漆炭	杀虫
干漆炭	消积
干漆炭	破瘀
金箔	安神
金箔	解毒
金箔	镇心
煨姜	化痰
煨姜	散寒
煨姜	止呕
煨姜	止咳
煨姜	解表
煨姜	降逆
鹿茸	助阳
鹿茸	强筋骨
鹿茸	消肿
鹿茸	温肾
鹿茸	行血
栀子	凉血
栀子	利湿
栀子	泻火
栀子	清热
栀子	解毒
栀子	除烦
兔脑	疗疮
兔脑	润肤
藿梗	化湿
藿梗	和胃
藿梗	祛暑
藿梗	解表
莪术	止痛
莪术	消积
莪术	破血
莪术	行气
煅瓦楞子	制酸
煅瓦楞子	化瘀
煅瓦楞子	散结
煅瓦楞子	止痛
煅瓦楞子	消痰
煅瓦楞子	软坚
丝瓜络	活络
丝瓜络	消肿
丝瓜络	解毒
丝瓜络	通经
南沙参	养阴
南沙参	化痰
南沙参	润肺
南沙参	清热
南沙参	生津
南沙参	益胃
莲房	止血
莲房	消瘀
绿茶	止渴
绿茶	消食
绿茶	润肺
绿茶	生津
葛花	止痛
葛花	解酒毒
葛花	醒胃
白胡椒	下气
白胡椒	开胃
白胡椒	散气
白胡椒	止泻
白胡椒	止痛
白胡椒	温中
白胡椒	解毒
商陆	利大便
商陆	利小便
商陆	散结
商陆	消肿
商陆	解毒
商陆	逐水
赤茯苓	健脾
赤茯苓	利水
赤茯苓	和胃
赤茯苓	宁心
赤茯苓	安神
赤茯苓	渗湿
玳瑁	定惊
玳瑁	平肝
玳瑁	清热
玳瑁	解毒
蜜马兜铃	平喘
蜜马兜铃	止咳
蜜马兜铃	消痔
蜜马兜铃	清肠
蜜马兜铃	清肺
蜜马兜铃	降气
龙骨	固涩
龙骨	安神
龙骨	平肝
龙骨	收敛
龙骨	潜阳
龙骨	镇惊
金荞麦	治蛇虫咬伤
金荞麦	活血
金荞麦	消痈
金荞麦	清热
金荞麦	疗疮
金荞麦	祛风
金荞麦	解毒
金荞麦	除湿
桑枝	利关节
桑枝	祛风湿
臭梧桐	平肝
臭梧桐	祛风湿
臭梧桐	通经
臭梧桐	通络
鬼箭羽	杀虫
鬼箭羽	消肿
鬼箭羽	破血
鬼箭羽	解毒
鬼箭羽	通经
茜草炭	凉血
茜草炭	化瘀
茜草炭	止血
茜草炭	活血
紫苏	和胃
紫苏	散寒
紫苏	行气
紫苏	解表
苍术	健脾
苍术	明目
苍术	燥湿
苍术	祛风湿
木通	利尿
木通	活血
木通	清热
木通	通脉
焦麦芽	化滞
焦麦芽	消食
黄大豆	健脾
黄大豆	宽中
黄大豆	消水
黄大豆	润燥
焦薏苡仁	健脾
焦薏苡仁	排脓
焦薏苡仁	止泻
焦薏苡仁	清热
焦薏苡仁	渗湿
焦薏苡仁	除痹
金钱草	利湿
金钱草	消肿
金钱草	清热
金钱草	通淋
大风子	攻毒
大风子	杀虫
大风子	燥湿
大风子	祛风
制草乌	散寒
制草乌	止痛
制草乌	消肿
制草乌	温经
制草乌	祛风
制草乌	除湿
姜黄	止痛
姜黄	破血
姜黄	行气
姜黄	通经
马齿苋	凉血
马齿苋	止血
马齿苋	清热
马齿苋	解毒
炒白芥子	利窍
炒白芥子	散寒
炒白芥子	消肿
炒白芥子	温中
炒白芥子	豁痰
炒白芥子	通络
醋鸡内金	健脾
醋鸡内金	化食
醋鸡内金	止遗
醋鸡内金	消癥
醋鸡内金	消食
醋鸡内金	涩精
白药子	凉血
白药子	止痛
白药子	止血
白药子	清热
白药子	祛风
白药子	解毒
制巴戟天	助阳
制巴戟天	壮骨
制巴戟天	强筋
制巴戟天	祛风
制巴戟天	补肾
制巴戟天	除湿
鹤虱	杀虫
鹤虱	消积
炒扁豆	健脾
炒扁豆	化湿
炒扁豆	和中
炒扁豆	消暑
麻黄	止汗
母丁香	散寒
母丁香	止痛
母丁香	温中
母丁香	理气
红景天	健脾
红景天	化瘀
红景天	止咳
红景天	活血
红景天	清肺
红景天	益气
大黄	凉血
大黄	攻积滞
大黄	泻火
大黄	清湿热
大黄	祛瘀
大黄	解毒
桔梗	利咽
桔梗	宣肺
桔梗	排脓
桔梗	祛痰
黄药子	凉血
黄药子	散结
黄药子	止血
黄药子	消瘿
黄药子	清热
黄药子	解毒
炒蒺藜	平肝
炒蒺藜	明目
炒蒺藜	止痒
炒蒺藜	活血
炒蒺藜	祛风
炒蒺藜	解郁
炒槐花	凉血
[truncated: 1,488 more rows]
