# Supplementary material for: Heterogeneous network propagation for herb target identification
Source: BMC Med Inform Decis Mak. 2018 Mar 22;18(Suppl 1):17. doi: 10.1186/s12911-018-0592-z (PMC5872392; doi:10.1186/s12911-018-0592-z)
Supplement: Supplementary file 3 — – KEGG_protein_pathway.xls. 16,162 protein-pathway associations between 4794 proteins and 244 pathways were collected from KEGG database. (XLS 896 kb) [file 12911_2018_592_MOESM3_ESM.xls]

## Sheet: Sheet1
protein(4794)	pathway(244)
AKT1	Acute myeloid leukemia
KIT	Acute myeloid leukemia
NRAS	Acute myeloid leukemia
FLT3	Acute myeloid leukemia
RARA	Acute myeloid leukemia
GRB2	Acute myeloid leukemia
AKT3	Acute myeloid leukemia
RUNX1T1	Acute myeloid leukemia
KRAS	Acute myeloid leukemia
STAT5B	Acute myeloid leukemia
CHUK	Acute myeloid leukemia
BRAF	Acute myeloid leukemia
PIK3CB	Acute myeloid leukemia
ZBTB16	Acute myeloid leukemia
RUNX1	Acute myeloid leukemia
PIK3CG	Acute myeloid leukemia
PML	Acute myeloid leukemia
STAT5A	Acute myeloid leukemia
JUP	Acute myeloid leukemia
RAF1	Acute myeloid leukemia
SOS2	Acute myeloid leukemia
MAP2K1	Acute myeloid leukemia
SOS1	Acute myeloid leukemia
AKT2	Acute myeloid leukemia
MTOR	Acute myeloid leukemia
IKBKG	Acute myeloid leukemia
HRAS	Acute myeloid leukemia
PIK3R3	Acute myeloid leukemia
PIK3R2	Acute myeloid leukemia
MAP2K2	Acute myeloid leukemia
STAT3	Acute myeloid leukemia
PIK3CD	Acute myeloid leukemia
PIK3R1	Acute myeloid leukemia
PIK3CA	Acute myeloid leukemia
IKBKB	Acute myeloid leukemia
ARAF	Acute myeloid leukemia
PIK3R5	Acute myeloid leukemia
SPI1	Acute myeloid leukemia
CEBPA	Acute myeloid leukemia
PIM1	Acute myeloid leukemia
RELA	Acute myeloid leukemia
CCNA1	Acute myeloid leukemia
PIM2	Acute myeloid leukemia
LEF1	Acute myeloid leukemia
MAPK1	Acute myeloid leukemia
MAPK3	Acute myeloid leukemia
RPS6KB2	Acute myeloid leukemia
PPARD	Acute myeloid leukemia
RPS6KB1	Acute myeloid leukemia
CCND1	Acute myeloid leukemia
EIF4EBP1	Acute myeloid leukemia
MYC	Acute myeloid leukemia
NFKB1	Acute myeloid leukemia
BAD	Acute myeloid leukemia
TCF7L1	Acute myeloid leukemia
TCF7L2	Acute myeloid leukemia
TCF7	Acute myeloid leukemia
SRC	Adherens junction
MLLT4	Adherens junction
ERBB2	Adherens junction
TGFBR2	Adherens junction
CTNNA2	Adherens junction
WASL	Adherens junction
WAS	Adherens junction
VCL	Adherens junction
TCF7L2	Adherens junction
ACTG1	Adherens junction
CTNNA3	Adherens junction
CDH1	Adherens junction
RAC2	Adherens junction
RAC3	Adherens junction
ACTB	Adherens junction
WASF3	Adherens junction
MET	Adherens junction
MAPK1	Adherens junction
PTPN6	Adherens junction
PVRL3	Adherens junction
CDC42	Adherens junction
FER	Adherens junction
CTNNA1	Adherens junction
RHOA	Adherens junction
WASF2	Adherens junction
RAC1	Adherens junction
PTPN1	Adherens junction
FGFR1	Adherens junction
EGFR	Adherens junction
WASF1	Adherens junction
CTNND1	Adherens junction
PVRL2	Adherens junction
SORBS1	Adherens junction
PTPRM	Adherens junction
CSNK2A1	Adherens junction
YES1	Adherens junction
PTPRJ	Adherens junction
ACTN4	Adherens junction
CSNK2A2	Adherens junction
ACTN1	Adherens junction
BAIAP2	Adherens junction
PVRL4	Adherens junction
FARP2	Adherens junction
MAPK3	Adherens junction
TGFBR1	Adherens junction
ACTN3	Adherens junction
ACTN2	Adherens junction
IQGAP1	Adherens junction
SMAD3	Adherens junction
PVRL1	Adherens junction
PTPRB	Adherens junction
SMAD2	Adherens junction
MAP3K7	Adherens junction
CSNK2B	Adherens junction
ACP1	Adherens junction
LEF1	Adherens junction
FYN	Adherens junction
IGF1R	Adherens junction
TCF7	Adherens junction
SSX2IP	Adherens junction
LMO7	Adherens junction
PTPRF	Adherens junction
TCF7L1	Adherens junction
CTNNB1	Adherens junction
SNAI1	Adherens junction
TJP1	Adherens junction
SNAI2	Adherens junction
PARD3	Adherens junction
SMAD4	Adherens junction
NLK	Adherens junction
PRKAB2	Adipocytokine signaling pathway
PRKAA2	Adipocytokine signaling pathway
CPT1B	Adipocytokine signaling pathway
PRKAG1	Adipocytokine signaling pathway
PRKAG3	Adipocytokine signaling pathway
PRKAA1	Adipocytokine signaling pathway
CPT1C	Adipocytokine signaling pathway
PRKCQ	Adipocytokine signaling pathway
STAT3	Adipocytokine signaling pathway
IKBKB	Adipocytokine signaling pathway
CAMKK1	Adipocytokine signaling pathway
PRKAB1	Adipocytokine signaling pathway
PRKAG2	Adipocytokine signaling pathway
MAPK10	Adipocytokine signaling pathway
STK11	Adipocytokine signaling pathway
IKBKG	Adipocytokine signaling pathway
TRAF2	Adipocytokine signaling pathway
SOCS3	Adipocytokine signaling pathway
CHUK	Adipocytokine signaling pathway
ADIPOR2	Adipocytokine signaling pathway
CAMKK2	Adipocytokine signaling pathway
NFKB1	Adipocytokine signaling pathway
ADIPOR1	Adipocytokine signaling pathway
LEPR	Adipocytokine signaling pathway
MAPK8	Adipocytokine signaling pathway
MTOR	Adipocytokine signaling pathway
TNFRSF1B	Adipocytokine signaling pathway
RELA	Adipocytokine signaling pathway
ACACB	Adipocytokine signaling pathway
MAPK9	Adipocytokine signaling pathway
TNFRSF1A	Adipocytokine signaling pathway
TNF	Adipocytokine signaling pathway
ADIPOQ	Adipocytokine signaling pathway
CPT1A	Adipocytokine signaling pathway
TRADD	Adipocytokine signaling pathway
PPARA	Adipocytokine signaling pathway
JAK2	Adipocytokine signaling pathway
LEP	Adipocytokine signaling pathway
SLC2A4	Adipocytokine signaling pathway
ACSBG2	Adipocytokine signaling pathway
SLC2A1	Adipocytokine signaling pathway
G6PC3	Adipocytokine signaling pathway
G6PC2	Adipocytokine signaling pathway
ACSBG1	Adipocytokine signaling pathway
NFKBIE	Adipocytokine signaling pathway
IRS4	Adipocytokine signaling pathway
IRS2	Adipocytokine signaling pathway
NFKBIA	Adipocytokine signaling pathway
PCK1	Adipocytokine signaling pathway
AGRP	Adipocytokine signaling pathway
G6PC	Adipocytokine signaling pathway
NFKBIB	Adipocytokine signaling pathway
ACSL3	Adipocytokine signaling pathway
ACSL5	Adipocytokine signaling pathway
PCK2	Adipocytokine signaling pathway
IRS1	Adipocytokine signaling pathway
NPY	Adipocytokine signaling pathway
ACSL1	Adipocytokine signaling pathway
ACSL6	Adipocytokine signaling pathway
POMC	Adipocytokine signaling pathway
ACSL4	Adipocytokine signaling pathway
PPARGC1A	Adipocytokine signaling pathway
PTPN11	Adipocytokine signaling pathway
PRKACB	Adrenergic signaling in cardiomyocytes
PRKX	Adrenergic signaling in cardiomyocytes
PRKACA	Adrenergic signaling in cardiomyocytes
CAMK2D	Adrenergic signaling in cardiomyocytes
PPP2R3B	Adrenergic signaling in cardiomyocytes
PPP2R1A	Adrenergic signaling in cardiomyocytes
PPP1CC	Adrenergic signaling in cardiomyocytes
PPP2R5D	Adrenergic signaling in cardiomyocytes
CAMK2B	Adrenergic signaling in cardiomyocytes
PPP2CB	Adrenergic signaling in cardiomyocytes
PPP2R5C	Adrenergic signaling in cardiomyocytes
PRKACG	Adrenergic signaling in cardiomyocytes
PPP2R1B	Adrenergic signaling in cardiomyocytes
CAMK2G	Adrenergic signaling in cardiomyocytes
PPP2R5B	Adrenergic signaling in cardiomyocytes
PPP1CB	Adrenergic signaling in cardiomyocytes
PPP2CA	Adrenergic signaling in cardiomyocytes
PPP2R3A	Adrenergic signaling in cardiomyocytes
MAPK3	Adrenergic signaling in cardiomyocytes
PPP2R3C	Adrenergic signaling in cardiomyocytes
PPP2R5A	Adrenergic signaling in cardiomyocytes
PPP2R2C	Adrenergic signaling in cardiomyocytes
CALM1	Adrenergic signaling in cardiomyocytes
GNAQ	Adrenergic signaling in cardiomyocytes
PIK3CA	Adrenergic signaling in cardiomyocytes
PPP2R2B	Adrenergic signaling in cardiomyocytes
PRKCA	Adrenergic signaling in cardiomyocytes
RPS6KA5	Adrenergic signaling in cardiomyocytes
PPP2R2A	Adrenergic signaling in cardiomyocytes
PLCB3	Adrenergic signaling in cardiomyocytes
PPP1CA	Adrenergic signaling in cardiomyocytes
PPP2R2D	Adrenergic signaling in cardiomyocytes
GNAI1	Adrenergic signaling in cardiomyocytes
PPP2R5E	Adrenergic signaling in cardiomyocytes
ADRA1D	Adrenergic signaling in cardiomyocytes
CALML5	Adrenergic signaling in cardiomyocytes
TNNT2	Adrenergic signaling in cardiomyocytes
GNAI3	Adrenergic signaling in cardiomyocytes
CREM	Adrenergic signaling in cardiomyocytes
CAMK2A	Adrenergic signaling in cardiomyocytes
ADCY8	Adrenergic signaling in cardiomyocytes
PLCB4	Adrenergic signaling in cardiomyocytes
PIK3R2	Adrenergic signaling in cardiomyocytes
ADCY6	Adrenergic signaling in cardiomyocytes
ADCY7	Adrenergic signaling in cardiomyocytes
GNAI2	Adrenergic signaling in cardiomyocytes
CALM2	Adrenergic signaling in cardiomyocytes
PIK3CB	Adrenergic signaling in cardiomyocytes
PLCB2	Adrenergic signaling in cardiomyocytes
RAPGEF4	Adrenergic signaling in cardiomyocytes
PIK3CG	Adrenergic signaling in cardiomyocytes
CALML3	Adrenergic signaling in cardiomyocytes
TNNI3	Adrenergic signaling in cardiomyocytes
ADCY3	Adrenergic signaling in cardiomyocytes
ACTC1	Adrenergic signaling in cardiomyocytes
GNAS	Adrenergic signaling in cardiomyocytes
PIK3CD	Adrenergic signaling in cardiomyocytes
ADRB2	Adrenergic signaling in cardiomyocytes
RAPGEF3	Adrenergic signaling in cardiomyocytes
PIK3R3	Adrenergic signaling in cardiomyocytes
TNNC1	Adrenergic signaling in cardiomyocytes
AGTR2	Adrenergic signaling in cardiomyocytes
PPP1R1A	Adrenergic signaling in cardiomyocytes
ADCY1	Adrenergic signaling in cardiomyocytes
CALML6	Adrenergic signaling in cardiomyocytes
CALM3	Adrenergic signaling in cardiomyocytes
PIK3R1	Adrenergic signaling in cardiomyocytes
ADCY4	Adrenergic signaling in cardiomyocytes
PIK3R5	Adrenergic signaling in cardiomyocytes
TPM4	Adrenergic signaling in cardiomyocytes
ADRA1B	Adrenergic signaling in cardiomyocytes
ADRA1A	Adrenergic signaling in cardiomyocytes
ADCY9	Adrenergic signaling in cardiomyocytes
PLCB1	Adrenergic signaling in cardiomyocytes
ADRB1	Adrenergic signaling in cardiomyocytes
TPM2	Adrenergic signaling in cardiomyocytes
TPM1	Adrenergic signaling in cardiomyocytes
PLN	Adrenergic signaling in cardiomyocytes
MAPK1	Adrenergic signaling in cardiomyocytes
ADCY2	Adrenergic signaling in cardiomyocytes
ADCY5	Adrenergic signaling in cardiomyocytes
TPM3	Adrenergic signaling in cardiomyocytes
AGTR1	Adrenergic signaling in cardiomyocytes
CACNG3	Adrenergic signaling in cardiomyocytes
CACNB3	Adrenergic signaling in cardiomyocytes
CREB5	Adrenergic signaling in cardiomyocytes
CACNG7	Adrenergic signaling in cardiomyocytes
CACNG8	Adrenergic signaling in cardiomyocytes
RYR2	Adrenergic signaling in cardiomyocytes
CACNA1F	Adrenergic signaling in cardiomyocytes
ATP1A1	Adrenergic signaling in cardiomyocytes
ATF2	Adrenergic signaling in cardiomyocytes
CACNA2D3	Adrenergic signaling in cardiomyocytes
CACNA1D	Adrenergic signaling in cardiomyocytes
CACNG4	Adrenergic signaling in cardiomyocytes
CREB3L1	Adrenergic signaling in cardiomyocytes
KCNQ1	Adrenergic signaling in cardiomyocytes
CACNG2	Adrenergic signaling in cardiomyocytes
CACNA1S	Adrenergic signaling in cardiomyocytes
CACNB4	Adrenergic signaling in cardiomyocytes
AKT3	Adrenergic signaling in cardiomyocytes
SCN7A	Adrenergic signaling in cardiomyocytes
CREB3L3	Adrenergic signaling in cardiomyocytes
SCN4B	Adrenergic signaling in cardiomyocytes
CACNA2D4	Adrenergic signaling in cardiomyocytes
CACNA1C	Adrenergic signaling in cardiomyocytes
SCN5A	Adrenergic signaling in cardiomyocytes
CACNG1	Adrenergic signaling in cardiomyocytes
CACNB2	Adrenergic signaling in cardiomyocytes
ATP2B4	Adrenergic signaling in cardiomyocytes
CACNB1	Adrenergic signaling in cardiomyocytes
ATP2B1	Adrenergic signaling in cardiomyocytes
CACNG5	Adrenergic signaling in cardiomyocytes
CACNG6	Adrenergic signaling in cardiomyocytes
ATP1A3	Adrenergic signaling in cardiomyocytes
CACNA2D1	Adrenergic signaling in cardiomyocytes
ATF4	Adrenergic signaling in cardiomyocytes
FXYD2	Adrenergic signaling in cardiomyocytes
ATP2B2	Adrenergic signaling in cardiomyocytes
ATP1B2	Adrenergic signaling in cardiomyocytes
ATP1A2	Adrenergic signaling in cardiomyocytes
ATP1B1	Adrenergic signaling in cardiomyocytes
CREB1	Adrenergic signaling in cardiomyocytes
ATP1A4	Adrenergic signaling in cardiomyocytes
CACNA2D2	Adrenergic signaling in cardiomyocytes
AKT2	Adrenergic signaling in cardiomyocytes
ATP1B3	Adrenergic signaling in cardiomyocytes
ATP1B4	Adrenergic signaling in cardiomyocytes
CREB3L4	Adrenergic signaling in cardiomyocytes
ATF6B	Adrenergic signaling in cardiomyocytes
CREB3L2	Adrenergic signaling in cardiomyocytes
MAPK12	Adrenergic signaling in cardiomyocytes
ATP2B3	Adrenergic signaling in cardiomyocytes
KCNE1	Adrenergic signaling in cardiomyocytes
AKT1	Adrenergic signaling in cardiomyocytes
CREB3	Adrenergic signaling in cardiomyocytes
BCL2	Adrenergic signaling in cardiomyocytes
SCN1B	Adrenergic signaling in cardiomyocytes
SLC9A1	Adrenergic signaling in cardiomyocytes
MYL3	Adrenergic signaling in cardiomyocytes
MYH6	Adrenergic signaling in cardiomyocytes
SLC8A1	Adrenergic signaling in cardiomyocytes
MYL2	Adrenergic signaling in cardiomyocytes
MYL4	Adrenergic signaling in cardiomyocytes
MAPK13	Adrenergic signaling in cardiomyocytes
MAPK14	Adrenergic signaling in cardiomyocytes
MAPK11	Adrenergic signaling in cardiomyocytes
MYH7	Adrenergic signaling in cardiomyocytes
ATP2A2	Adrenergic signaling in cardiomyocytes
PLCB4	African trypanosomiasis
GNAQ	African trypanosomiasis
PLCB1	African trypanosomiasis
PLCB3	African trypanosomiasis
PLCB2	African trypanosomiasis
TNF	African trypanosomiasis
FASLG	African trypanosomiasis
IFNG	African trypanosomiasis
HBA2	African trypanosomiasis
HBA1	African trypanosomiasis
TLR9	African trypanosomiasis
HBB	African trypanosomiasis
F2RL1	African trypanosomiasis
PRKCA	African trypanosomiasis
PRKCG	African trypanosomiasis
PRKCB	African trypanosomiasis
ICAM1	African trypanosomiasis
VCAM1	African trypanosomiasis
FAS	African trypanosomiasis
IDO1	African trypanosomiasis
HPR	African trypanosomiasis
IDO2	African trypanosomiasis
MYD88	African trypanosomiasis
SELE	African trypanosomiasis
ASS1	Alanine, aspartate and glutamate metabolism
GLUD2	Alanine, aspartate and glutamate metabolism
ALDH4A1	Alanine, aspartate and glutamate metabolism
GLUD1	Alanine, aspartate and glutamate metabolism
CAD	Alanine, aspartate and glutamate metabolism
GOT1	Alanine, aspartate and glutamate metabolism
GLS2	Alanine, aspartate and glutamate metabolism
NIT2	Alanine, aspartate and glutamate metabolism
GPT	Alanine, aspartate and glutamate metabolism
NAT8L	Alanine, aspartate and glutamate metabolism
GLS	Alanine, aspartate and glutamate metabolism
AGXT	Alanine, aspartate and glutamate metabolism
ADSS	Alanine, aspartate and glutamate metabolism
GOT2	Alanine, aspartate and glutamate metabolism
ABAT	Alanine, aspartate and glutamate metabolism
RIMKLB	Alanine, aspartate and glutamate metabolism
CPS1	Alanine, aspartate and glutamate metabolism
ASNS	Alanine, aspartate and glutamate metabolism
GLUL	Alanine, aspartate and glutamate metabolism
ADSSL1	Alanine, aspartate and glutamate metabolism
ASPA	Alanine, aspartate and glutamate metabolism
PPAT	Alanine, aspartate and glutamate metabolism
AGXT2	Alanine, aspartate and glutamate metabolism
DDO	Alanine, aspartate and glutamate metabolism
FOLH1	Alanine, aspartate and glutamate metabolism
ALDH5A1	Alanine, aspartate and glutamate metabolism
GAD2	Alanine, aspartate and glutamate metabolism
IL4I1	Alanine, aspartate and glutamate metabolism
GFPT2	Alanine, aspartate and glutamate metabolism
GPT2	Alanine, aspartate and glutamate metabolism
RIMKLA	Alanine, aspartate and glutamate metabolism
GFPT1	Alanine, aspartate and glutamate metabolism
ASL	Alanine, aspartate and glutamate metabolism
GAD1	Alanine, aspartate and glutamate metabolism
ADSL	Alanine, aspartate and glutamate metabolism
HDAC4	Alcoholism
NRAS	Alcoholism
HIST1H2BD	Alcoholism
HDAC1	Alcoholism
HIST1H2AE	Alcoholism
HIST1H3E	Alcoholism
HIST1H2AB	Alcoholism
HIST1H3B	Alcoholism
HIST1H3A	Alcoholism
H3F3B	Alcoholism
CALM3	Alcoholism
HDAC7	Alcoholism
HDAC3	Alcoholism
HIST1H4E	Alcoholism
PPP1CA	Alcoholism
HIST1H2BK	Alcoholism
H3F3C	Alcoholism
HDAC11	Alcoholism
HIST1H4F	Alcoholism
MAPK1	Alcoholism
HIST1H2BG	Alcoholism
HIST1H2BB	Alcoholism
H2AFY2	Alcoholism
HIST1H3D	Alcoholism
HIST1H2BA	Alcoholism
HIST1H4K	Alcoholism
HIST1H2AD	Alcoholism
HIST2H2AA3	Alcoholism
H2AFB3	Alcoholism
H2AFZ	Alcoholism
HIST2H3C	Alcoholism
CREB1	Alcoholism
HIST2H3A	Alcoholism
CAMK4	Alcoholism
H2AFB2	Alcoholism
HDAC2	Alcoholism
H2AFJ	Alcoholism
HAT1	Alcoholism
HIST2H4B	Alcoholism
HIST1H2BN	Alcoholism
H2AFX	Alcoholism
HIST1H2AI	Alcoholism
HIST1H4L	Alcoholism
HDAC9	Alcoholism
HIST1H2AA	Alcoholism
HIST1H2BF	Alcoholism
DRD2	Alcoholism
HIST1H2AK	Alcoholism
HIST1H2BI	Alcoholism
HDAC6	Alcoholism
HDAC8	Alcoholism
H2BFM	Alcoholism
H3F3A	Alcoholism
HIST1H3J	Alcoholism
HIST1H2BL	Alcoholism
H2AFB1	Alcoholism
PKIA	Alcoholism
HDAC5	Alcoholism
HIST2H2AC	Alcoholism
HIST1H2AL	Alcoholism
HDAC10	Alcoholism
CALML5	Alcoholism
HIST1H2AM	Alcoholism
HIST2H2AA4	Alcoholism
HIST1H2BM	Alcoholism
HIST2H2BF	Alcoholism
H2BFWT	Alcoholism
PPP1CB	Alcoholism
RAF1	Alcoholism
HIST1H3G	Alcoholism
HIST4H4	Alcoholism
GNG12	Alcoholism
HIST2H3D	Alcoholism
CREB3	Alcoholism
HIST2H2AB	Alcoholism
HIST1H2AC	Alcoholism
HIST1H2BH	Alcoholism
HIST3H2BB	Alcoholism
HIST3H3	Alcoholism
KRAS	Alcoholism
HIST1H2BE	Alcoholism
ATF4	Alcoholism
CREB5	Alcoholism
PPP1CC	Alcoholism
HIST2H2BE	Alcoholism
MAPK3	Alcoholism
PRKACA	Alcoholism
HIST1H2AJ	Alcoholism
HIST1H4J	Alcoholism
HIST1H2BC	Alcoholism
HIST1H2AG	Alcoholism
HIST1H4C	Alcoholism
CALM1	Alcoholism
HIST1H3H	Alcoholism
CAMKK2	Alcoholism
HRAS	Alcoholism
HIST1H4D	Alcoholism
HIST1H3I	Alcoholism
CREB3L2	Alcoholism
HIST1H4I	Alcoholism
CREB3L4	Alcoholism
HIST1H4A	Alcoholism
HIST1H2BO	Alcoholism
GNG8	Alcoholism
HIST1H4B	Alcoholism
MAP2K1	Alcoholism
CREB3L3	Alcoholism
HIST1H2AH	Alcoholism
HIST1H3C	Alcoholism
LOC648044	Alcoholism
HIST3H2A	Alcoholism
GNAI2	Alcoholism
ATF2	Alcoholism
CREB3L1	Alcoholism
ATF6B	Alcoholism
DRD1	Alcoholism
CALML3	Alcoholism
PPP1R1B	Alcoholism
GNB1	Alcoholism
SOS2	Alcoholism
HIST1H4G	Alcoholism
CALML6	Alcoholism
CALM2	Alcoholism
HIST1H4H	Alcoholism
HIST1H2BJ	Alcoholism
GNG10	Alcoholism
GNG5	Alcoholism
BRAF	Alcoholism
ADORA2A	Alcoholism
ADCY5	Alcoholism
HIST2H4A	Alcoholism
SOS1	Alcoholism
H2AFV	Alcoholism
GNG11	Alcoholism
ADORA2B	Alcoholism
ARAF	Alcoholism
GNAO1	Alcoholism
GNAI1	Alcoholism
BDNF	Alcoholism
GNAS	Alcoholism
GNG7	Alcoholism
GNB4	Alcoholism
CAMKK1	Alcoholism
GNG4	Alcoholism
GNB2	Alcoholism
GNGT2	Alcoholism
GNB3	Alcoholism
GNGT1	Alcoholism
GNAI3	Alcoholism
GNG13	Alcoholism
GNG2	Alcoholism
GNB5	Alcoholism
GNG3	Alcoholism
HIST1H3F	Alcoholism
GRIN3B	Alcoholism
H2AFY	Alcoholism
FOSB	Alcoholism
NPY	Alcoholism
CRH	Alcoholism
GRIN2D	Alcoholism
GRIN3A	Alcoholism
GRIN2B	Alcoholism
PDYN	Alcoholism
GRIN2C	Alcoholism
GRIN2A	Alcoholism
GRIN1	Alcoholism
NTRK2	Alcoholism
NEDD4L	Aldosterone-regulated sodium reabsorption
NR3C2	Aldosterone-regulated sodium reabsorption
KRAS	Aldosterone-regulated sodium reabsorption
SGK1	Aldosterone-regulated sodium reabsorption
IRS1	Aldosterone-regulated sodium reabsorption
PIK3R5	Aldosterone-regulated sodium reabsorption
PIK3CA	Aldosterone-regulated sodium reabsorption
PIK3CD	Aldosterone-regulated sodium reabsorption
PIK3R2	Aldosterone-regulated sodium reabsorption
INSR	Aldosterone-regulated sodium reabsorption
PDPK1	Aldosterone-regulated sodium reabsorption
PIK3R1	Aldosterone-regulated sodium reabsorption
PIK3CG	Aldosterone-regulated sodium reabsorption
IGF1	Aldosterone-regulated sodium reabsorption
PIK3CB	Aldosterone-regulated sodium reabsorption
PIK3R3	Aldosterone-regulated sodium reabsorption
SFN	Aldosterone-regulated sodium reabsorption
INS	Aldosterone-regulated sodium reabsorption
SCNN1B	Aldosterone-regulated sodium reabsorption
ATP1B2	Aldosterone-regulated sodium reabsorption
ATP1A2	Aldosterone-regulated sodium reabsorption
KCNJ1	Aldosterone-regulated sodium reabsorption
SCNN1G	Aldosterone-regulated sodium reabsorption
ATP1A3	Aldosterone-regulated sodium reabsorption
SCNN1A	Aldosterone-regulated sodium reabsorption
ATP1B3	Aldosterone-regulated sodium reabsorption
FXYD2	Aldosterone-regulated sodium reabsorption
ATP1A4	Aldosterone-regulated sodium reabsorption
ATP1A1	Aldosterone-regulated sodium reabsorption
ATP1B1	Aldosterone-regulated sodium reabsorption
FXYD4	Aldosterone-regulated sodium reabsorption
ATP1B4	Aldosterone-regulated sodium reabsorption
CD86	Allograft rejection
CD80	Allograft rejection
CD40LG	Allograft rejection
FASLG	Allograft rejection
CD28	Allograft rejection
CD40	Allograft rejection
FAS	Allograft rejection
FADS2	alpha-Linolenic acid metabolism
PLA2G6	alpha-Linolenic acid metabolism
PLA2G2C	alpha-Linolenic acid metabolism
PLA2G4C	alpha-Linolenic acid metabolism
PLA2G2A	alpha-Linolenic acid metabolism
PLA2G12A	alpha-Linolenic acid metabolism
PLA2G1B	alpha-Linolenic acid metabolism
PLA2G4E	alpha-Linolenic acid metabolism
ACAA1	alpha-Linolenic acid metabolism
PLA2G10	alpha-Linolenic acid metabolism
PLB1	alpha-Linolenic acid metabolism
PLA2G4F	alpha-Linolenic acid metabolism
PLA2G2E	alpha-Linolenic acid metabolism
JMJD7-PLA2G4B	alpha-Linolenic acid metabolism
PLA2G12B	alpha-Linolenic acid metabolism
ACOX1	alpha-Linolenic acid metabolism
PLA2G4A	alpha-Linolenic acid metabolism
PLA2G4D	alpha-Linolenic acid metabolism
PLA2G5	alpha-Linolenic acid metabolism
PLA2G16	alpha-Linolenic acid metabolism
ACOX3	alpha-Linolenic acid metabolism
PLA2G4B	alpha-Linolenic acid metabolism
PLA2G3	alpha-Linolenic acid metabolism
PLA2G2F	alpha-Linolenic acid metabolism
PLA2G2D	alpha-Linolenic acid metabolism
CAPN2	Alzheimer's disease
CALML5	Alzheimer's disease
FADD	Alzheimer's disease
CALM2	Alzheimer's disease
PPP3CC	Alzheimer's disease
PPP3R1	Alzheimer's disease
PSEN1	Alzheimer's disease
CALM3	Alzheimer's disease
CASP9	Alzheimer's disease
CDK5R1	Alzheimer's disease
APAF1	Alzheimer's disease
PLCB4	Alzheimer's disease
TNFRSF1A	Alzheimer's disease
APOE	Alzheimer's disease
CYCS	Alzheimer's disease
PPP3CB	Alzheimer's disease
PPP3R2	Alzheimer's disease
CALM1	Alzheimer's disease
CALML3	Alzheimer's disease
PSEN2	Alzheimer's disease
APP	Alzheimer's disease
CALML6	Alzheimer's disease
CASP8	Alzheimer's disease
GNAQ	Alzheimer's disease
PLCB3	Alzheimer's disease
PPP3CA	Alzheimer's disease
PLCB1	Alzheimer's disease
CDK5	Alzheimer's disease
LPL	Alzheimer's disease
FAS	Alzheimer's disease
CAPN1	Alzheimer's disease
GSK3B	Alzheimer's disease
PLCB2	Alzheimer's disease
BAD	Alzheimer's disease
EIF2AK3	Alzheimer's disease
CASP3	Alzheimer's disease
MAPT	Alzheimer's disease
ITPR3	Alzheimer's disease
ATF6	Alzheimer's disease
APBB1	Alzheimer's disease
ERN1	Alzheimer's disease
BID	Alzheimer's disease
ITPR2	Alzheimer's disease
ITPR1	Alzheimer's disease
LRP1	Alzheimer's disease
NAE1	Alzheimer's disease
GAPDH	Alzheimer's disease
GATC	Aminoacyl-tRNA biosynthesis
PSTK	Aminoacyl-tRNA biosynthesis
NARS	Aminoacyl-tRNA biosynthesis
QRSL1	Aminoacyl-tRNA biosynthesis
SARS2	Aminoacyl-tRNA biosynthesis
QARS	Aminoacyl-tRNA biosynthesis
MARS2	Aminoacyl-tRNA biosynthesis
NARS2	Aminoacyl-tRNA biosynthesis
GATB	Aminoacyl-tRNA biosynthesis
MARS	Aminoacyl-tRNA biosynthesis
SARS	Aminoacyl-tRNA biosynthesis
SEPSECS	Aminoacyl-tRNA biosynthesis
MTFMT	Aminoacyl-tRNA biosynthesis
HK1	Amino sugar and nucleotide sugar metabolism
MPI	Amino sugar and nucleotide sugar metabolism
GCK	Amino sugar and nucleotide sugar metabolism
GNPDA2	Amino sugar and nucleotide sugar metabolism
GMPPB	Amino sugar and nucleotide sugar metabolism
GALE	Amino sugar and nucleotide sugar metabolism
HKDC1	Amino sugar and nucleotide sugar metabolism
NAGK	Amino sugar and nucleotide sugar metabolism
HEXB	Amino sugar and nucleotide sugar metabolism
GMPPA	Amino sugar and nucleotide sugar metabolism
RENBP	Amino sugar and nucleotide sugar metabolism
PMM2	Amino sugar and nucleotide sugar metabolism
PGM2	Amino sugar and nucleotide sugar metabolism
CMAS	Amino sugar and nucleotide sugar metabolism
NANS	Amino sugar and nucleotide sugar metabolism
NPL	Amino sugar and nucleotide sugar metabolism
GNPNAT1	Amino sugar and nucleotide sugar metabolism
GNPDA1	Amino sugar and nucleotide sugar metabolism
HK2	Amino sugar and nucleotide sugar metabolism
HK3	Amino sugar and nucleotide sugar metabolism
PGM1	Amino sugar and nucleotide sugar metabolism
AMDHD2	Amino sugar and nucleotide sugar metabolism
FPGT	Amino sugar and nucleotide sugar metabolism
GPI	Amino sugar and nucleotide sugar metabolism
UGDH	Amino sugar and nucleotide sugar metabolism
GFPT2	Amino sugar and nucleotide sugar metabolism
CHIA	Amino sugar and nucleotide sugar metabolism
UAP1L1	Amino sugar and nucleotide sugar metabolism
FUK	Amino sugar and nucleotide sugar metabolism
GALT	Amino sugar and nucleotide sugar metabolism
PMM1	Amino sugar and nucleotide sugar metabolism
GFPT1	Amino sugar and nucleotide sugar metabolism
NANP	Amino sugar and nucleotide sugar metabolism
UGP2	Amino sugar and nucleotide sugar metabolism
PGM3	Amino sugar and nucleotide sugar metabolism
CHIT1	Amino sugar and nucleotide sugar metabolism
GNE	Amino sugar and nucleotide sugar metabolism
HEXA	Amino sugar and nucleotide sugar metabolism
UXS1	Amino sugar and nucleotide sugar metabolism
GMDS	Amino sugar and nucleotide sugar metabolism
GALK1	Amino sugar and nucleotide sugar metabolism
UAP1	Amino sugar and nucleotide sugar metabolism
TSTA3	Amino sugar and nucleotide sugar metabolism
GNAQ	Amoebiasis
GNA11	Amoebiasis
PLCB1	Amoebiasis
TLR4	Amoebiasis
ITGB2	Amoebiasis
CD14	Amoebiasis
PLCB4	Amoebiasis
ADCY1	Amoebiasis
GNA15	Amoebiasis
ITGAM	Amoebiasis
GNAL	Amoebiasis
PLCB3	Amoebiasis
PLCB2	Amoebiasis
GNA14	Amoebiasis
HSPB1	Amoebiasis
IL1R2	Amoebiasis
SERPINB10	Amoebiasis
IL1B	Amoebiasis
TLR2	Amoebiasis
IL1R1	Amoebiasis
SERPINB6	Amoebiasis
SERPINB13	Amoebiasis
SERPINB2	Amoebiasis
SERPINB9	Amoebiasis
GNAS	Amoebiasis
SERPINB3	Amoebiasis
SERPINB4	Amoebiasis
SERPINB1	Amoebiasis
PRKCA	Amoebiasis
NFKB1	Amoebiasis
PIK3CB	Amoebiasis
RELA	Amoebiasis
PIK3R5	Amoebiasis
PRKCG	Amoebiasis
PIK3R1	Amoebiasis
PRKACA	Amoebiasis
PRKACB	Amoebiasis
PRKX	Amoebiasis
PRKCB	Amoebiasis
PIK3R2	Amoebiasis
CTSG	Amoebiasis
PIK3CG	Amoebiasis
PIK3R3	Amoebiasis
PIK3CA	Amoebiasis
PRKACG	Amoebiasis
PIK3CD	Amoebiasis
CALM2	Amphetamine addiction
PRKX	Amphetamine addiction
PRKACB	Amphetamine addiction
CAMK2A	Amphetamine addiction
CREB3	Amphetamine addiction
CALM3	Amphetamine addiction
PPP1R1B	Amphetamine addiction
CAMK2B	Amphetamine addiction
PPP1CA	Amphetamine addiction
PPP1CB	Amphetamine addiction
ATF4	Amphetamine addiction
CAMK2D	Amphetamine addiction
CAMK2G	Amphetamine addiction
CALM1	Amphetamine addiction
CREB3L3	Amphetamine addiction
ADCY5	Amphetamine addiction
CAMK4	Amphetamine addiction
PPP1CC	Amphetamine addiction
CALML5	Amphetamine addiction
CALML3	Amphetamine addiction
PRKACA	Amphetamine addiction
ATF2	Amphetamine addiction
PRKACG	Amphetamine addiction
SLC6A3	Amphetamine addiction
CALML6	Amphetamine addiction
CREB5	Amphetamine addiction
SIRT1	Amphetamine addiction
PRKCB	Amphetamine addiction
CREB3L1	Amphetamine addiction
FOSB	Amphetamine addiction
HDAC1	Amphetamine addiction
CREB1	Amphetamine addiction
CREB3L4	Amphetamine addiction
ATF6B	Amphetamine addiction
CREB3L2	Amphetamine addiction
GNAS	Amphetamine addiction
DRD1	Amphetamine addiction
PRKCA	Amphetamine addiction
PRKCG	Amphetamine addiction
GRIN2C	Amphetamine addiction
GRIN1	Amphetamine addiction
FOS	Amphetamine addiction
GRIN3B	Amphetamine addiction
PPP3CA	Amphetamine addiction
GRIN2A	Amphetamine addiction
GRIN2B	Amphetamine addiction
PPP3CB	Amphetamine addiction
PPP3R2	Amphetamine addiction
CACNA1D	Amphetamine addiction
PPP3R1	Amphetamine addiction
GRIN2D	Amphetamine addiction
GRIA1	Amphetamine addiction
GRIN3A	Amphetamine addiction
GRIA4	Amphetamine addiction
PPP3CC	Amphetamine addiction
STX1A	Amphetamine addiction
CACNA1C	Amphetamine addiction
ARC	Amphetamine addiction
GRIA2	Amphetamine addiction
PDYN	Amphetamine addiction
GRIA3	Amphetamine addiction
JUN	Amphetamine addiction
PRKAG1	AMPK signaling pathway
IRS1	AMPK signaling pathway
CAB39L	AMPK signaling pathway
MAP3K7	AMPK signaling pathway
IRS2	AMPK signaling pathway
STRADA	AMPK signaling pathway
PRKAG3	AMPK signaling pathway
PRKAB1	AMPK signaling pathway
PRKAA2	AMPK signaling pathway
PRKAB2	AMPK signaling pathway
CAMKK1	AMPK signaling pathway
IGF1R	AMPK signaling pathway
CAB39	AMPK signaling pathway
ELAVL1	AMPK signaling pathway
PRKAG2	AMPK signaling pathway
PIK3CG	AMPK signaling pathway
STRADB	AMPK signaling pathway
ADRA1A	AMPK signaling pathway
PRKAA1	AMPK signaling pathway
STK11	AMPK signaling pathway
AKT1S1	AMPK signaling pathway
INS	AMPK signaling pathway
RAB8A	AMPK signaling pathway
CRTC2	AMPK signaling pathway
RPTOR	AMPK signaling pathway
EEF2K	AMPK signaling pathway
PDPK1	AMPK signaling pathway
AKT2	AMPK signaling pathway
CAMKK2	AMPK signaling pathway
AKT1	AMPK signaling pathway
MTOR	AMPK signaling pathway
TSC1	AMPK signaling pathway
CREB3L2	AMPK signaling pathway
TBC1D1	AMPK signaling pathway
CREB3L3	AMPK signaling pathway
INSR	AMPK signaling pathway
PIK3CA	AMPK signaling pathway
TSC2	AMPK signaling pathway
IRS4	AMPK signaling pathway
RAB11B	AMPK signaling pathway
CREB3	AMPK signaling pathway
HNF4A	AMPK signaling pathway
SREBF1	AMPK signaling pathway
RAB10	AMPK signaling pathway
LEP	AMPK signaling pathway
ADIPOQ	AMPK signaling pathway
PIK3CD	AMPK signaling pathway
PIK3R5	AMPK signaling pathway
RHEB	AMPK signaling pathway
CREB1	AMPK signaling pathway
CREB3L1	AMPK signaling pathway
RAB2A	AMPK signaling pathway
IGF1	AMPK signaling pathway
LOC101930123	AMPK signaling pathway
CREB3L4	AMPK signaling pathway
PIK3R1	AMPK signaling pathway
PIK3R3	AMPK signaling pathway
AKT3	AMPK signaling pathway
RAB14	AMPK signaling pathway
PIK3R2	AMPK signaling pathway
PPARGC1A	AMPK signaling pathway
PIK3CB	AMPK signaling pathway
CREB5	AMPK signaling pathway
ACACB	AMPK signaling pathway
GYS2	AMPK signaling pathway
PFKFB1	AMPK signaling pathway
CD36	AMPK signaling pathway
CCNA2	AMPK signaling pathway
LIPE	AMPK signaling pathway
PFKFB4	AMPK signaling pathway
PFKFB2	AMPK signaling pathway
ACACA	AMPK signaling pathway
RPS6KB1	AMPK signaling pathway
SLC2A4	AMPK signaling pathway
PCK2	AMPK signaling pathway
EIF4EBP1	AMPK signaling pathway
PFKFB3	AMPK signaling pathway
EEF2	AMPK signaling pathway
HMGCR	AMPK signaling pathway
CFTR	AMPK signaling pathway
MLYCD	AMPK signaling pathway
ULK1	AMPK signaling pathway
LEPR	AMPK signaling pathway
GYS1	AMPK signaling pathway
G6PC2	AMPK signaling pathway
ADIPOR1	AMPK signaling pathway
PPARG	AMPK signaling pathway
CCNA1	AMPK signaling pathway
ADIPOR2	AMPK signaling pathway
FASN	AMPK signaling pathway
CCND1	AMPK signaling pathway
PCK1	AMPK signaling pathway
RPS6KB2	AMPK signaling pathway
G6PC	AMPK signaling pathway
SCD5	AMPK signaling pathway
G6PC3	AMPK signaling pathway
SCD	AMPK signaling pathway
SOD1	Amyotrophic lateral sclerosis (ALS)
MAP2K6	Amyotrophic lateral sclerosis (ALS)
MAP2K3	Amyotrophic lateral sclerosis (ALS)
BAD	Amyotrophic lateral sclerosis (ALS)
MAPK12	Amyotrophic lateral sclerosis (ALS)
ALS2	Amyotrophic lateral sclerosis (ALS)
BCL2	Amyotrophic lateral sclerosis (ALS)
PRPH	Amyotrophic lateral sclerosis (ALS)
MAPK13	Amyotrophic lateral sclerosis (ALS)
TNFRSF1A	Amyotrophic lateral sclerosis (ALS)
MAPK14	Amyotrophic lateral sclerosis (ALS)
CASP9	Amyotrophic lateral sclerosis (ALS)
TNF	Amyotrophic lateral sclerosis (ALS)
MAPK11	Amyotrophic lateral sclerosis (ALS)
MAP3K5	Amyotrophic lateral sclerosis (ALS)
BCL2L1	Amyotrophic lateral sclerosis (ALS)
CYCS	Amyotrophic lateral sclerosis (ALS)
APAF1	Amyotrophic lateral sclerosis (ALS)
DAXX	Amyotrophic lateral sclerosis (ALS)
BAX	Amyotrophic lateral sclerosis (ALS)
TNFRSF1B	Amyotrophic lateral sclerosis (ALS)
PPP3CA	Amyotrophic lateral sclerosis (ALS)
PPP3R1	Amyotrophic lateral sclerosis (ALS)
SLC1A2	Amyotrophic lateral sclerosis (ALS)
NEFH	Amyotrophic lateral sclerosis (ALS)
RAB5A	Amyotrophic lateral sclerosis (ALS)
NEFL	Amyotrophic lateral sclerosis (ALS)
PPP3CC	Amyotrophic lateral sclerosis (ALS)
PPP3R2	Amyotrophic lateral sclerosis (ALS)
RAC1	Amyotrophic lateral sclerosis (ALS)
NEFM	Amyotrophic lateral sclerosis (ALS)
CASP3	Amyotrophic lateral sclerosis (ALS)
TOMM40	Amyotrophic lateral sclerosis (ALS)
PPP3CB	Amyotrophic lateral sclerosis (ALS)
DERL1	Amyotrophic lateral sclerosis (ALS)
TOMM40L	Amyotrophic lateral sclerosis (ALS)
HLA-G	Antigen processing and presentation
HLA-C	Antigen processing and presentation
CD4	Antigen processing and presentation
HLA-E	Antigen processing and presentation
HLA-A	Antigen processing and presentation
HLA-F	Antigen processing and presentation
TAPBP	Antigen processing and presentation
HLA-B	Antigen processing and presentation
TNF	Antigen processing and presentation
CTSL	Antigen processing and presentation
IFNG	Antigen processing and presentation
CD8B	Antigen processing and presentation
CIITA	Antigen processing and presentation
CTSB	Antigen processing and presentation
CD8A	Antigen processing and presentation
HLA-DMB	Antigen processing and presentation
CTSS	Antigen processing and presentation
LGMN	Antigen processing and presentation
HLA-DMA	Antigen processing and presentation
KIR3DL1	Antigen processing and presentation
KLRC1	Antigen processing and presentation
KIR2DS3	Antigen processing and presentation
KIR2DL1	Antigen processing and presentation
HLA-DRB3	Antigen processing and presentation
KIR2DL3	Antigen processing and presentation
KIR2DL4	Antigen processing and presentation
KIR2DS5	Antigen processing and presentation
KLRC4	Antigen processing and presentation
KIR3DL3	Antigen processing and presentation
KIR2DS2	Antigen processing and presentation
KIR2DL2	Antigen processing and presentation
KLRC3	Antigen processing and presentation
HLA-DOB	Antigen processing and presentation
KIR3DL2	Antigen processing and presentation
KLRC2	Antigen processing and presentation
KIR2DS4	Antigen processing and presentation
TAP1	Antigen processing and presentation
HLA-DPB1	Antigen processing and presentation
PSME1	Antigen processing and presentation
KIR2DS1	Antigen processing and presentation
CD74	Antigen processing and presentation
PSME2	Antigen processing and presentation
KIR2DL5A	Antigen processing and presentation
RFX5	Antigen processing and presentation
TAP2	Antigen processing and presentation
NFYC	Antigen processing and presentation
KLRD1	Antigen processing and presentation
HLA-DQB1	Antigen processing and presentation
RFXANK	Antigen processing and presentation
HLA-DOA	Antigen processing and presentation
NFYA	Antigen processing and presentation
CREB1	Antigen processing and presentation
NFYB	Antigen processing and presentation
HLA-DRA	Antigen processing and presentation
HLA-DRB4	Antigen processing and presentation
RFXAP	Antigen processing and presentation
PSME3	Antigen processing and presentation
HLA-DPA1	Antigen processing and presentation
HLA-DQA1	Antigen processing and presentation
HLA-DQA2	Antigen processing and presentation
HLA-DRB1	Antigen processing and presentation
HLA-DRB5	Antigen processing and presentation
AKT1	Apoptosis
IL1RAP	Apoptosis
PPP3CC	Apoptosis
IL1A	Apoptosis
IRAK3	Apoptosis
PIK3R2	Apoptosis
MAP3K14	Apoptosis
NFKB1	Apoptosis
FASLG	Apoptosis
PRKACG	Apoptosis
PRKAR1B	Apoptosis
PPP3CB	Apoptosis
XIAP	Apoptosis
TNFSF10	Apoptosis
TNFRSF1A	Apoptosis
BIRC8	Apoptosis
IL3RA	Apoptosis
CHUK	Apoptosis
IL3	Apoptosis
MYD88	Apoptosis
AKT3	Apoptosis
CSF2RB	Apoptosis
RELA	Apoptosis
PIK3R5	Apoptosis
AKT2	Apoptosis
BCL2	Apoptosis
PPP3R2	Apoptosis
TNFRSF10D	Apoptosis
PRKAR2A	Apoptosis
NGF	Apoptosis
IKBKG	Apoptosis
PRKX	Apoptosis
FADD	Apoptosis
PPP3CA	Apoptosis
IL1R1	Apoptosis
IRAK1	Apoptosis
DFFA	Apoptosis
BIRC3	Apoptosis
CAPN1	Apoptosis
PIK3CA	Apoptosis
IL1B	Apoptosis
TNF	Apoptosis
CASP9	Apoptosis
CFLAR	Apoptosis
TNFRSF10A	Apoptosis
PIK3CG	Apoptosis
PPP3R1	Apoptosis
CASP7	Apoptosis
CASP3	Apoptosis
PIK3CB	Apoptosis
FAS	Apoptosis
IRAK4	Apoptosis
IKBKB	Apoptosis
NTRK1	Apoptosis
PRKACB	Apoptosis
IRAK2	Apoptosis
CASP10	Apoptosis
TRADD	Apoptosis
PRKAR1A	Apoptosis
BIRC2	Apoptosis
PIK3CD	Apoptosis
PIK3R1	Apoptosis
PIK3R3	Apoptosis
PRKACA	Apoptosis
TNFRSF10C	Apoptosis
BIRC7	Apoptosis
CASP8	Apoptosis
TRAF2	Apoptosis
PRKAR2B	Apoptosis
CYCS	Apoptosis
CAPN2	Apoptosis
RIPK1	Apoptosis
ATM	Apoptosis
APAF1	Apoptosis
TNFRSF10B	Apoptosis
BID	Apoptosis
CASP12	Apoptosis
BAD	Apoptosis
CASP6	Apoptosis
NFKBIA	Apoptosis
TP53	Apoptosis
BAX	Apoptosis
DFFB	Apoptosis
BCL2L1	Apoptosis
PLA2G2A	Arachidonic acid metabolism
CYP2E1	Arachidonic acid metabolism
PTGS2	Arachidonic acid metabolism
CYP4F3	Arachidonic acid metabolism
PLA2G16	Arachidonic acid metabolism
PLA2G1B	Arachidonic acid metabolism
JMJD7-PLA2G4B	Arachidonic acid metabolism
PLA2G2E	Arachidonic acid metabolism
ALOX5	Arachidonic acid metabolism
PLA2G2D	Arachidonic acid metabolism
ALOX12	Arachidonic acid metabolism
CYP2C9	Arachidonic acid metabolism
PLA2G2F	Arachidonic acid metabolism
CYP2U1	Arachidonic acid metabolism
CYP2C8	Arachidonic acid metabolism
ALOX12B	Arachidonic acid metabolism
GPX1	Arachidonic acid metabolism
PLA2G5	Arachidonic acid metabolism
GPX3	Arachidonic acid metabolism
GPX8	Arachidonic acid metabolism
PLA2G4D	Arachidonic acid metabolism
EPHX2	Arachidonic acid metabolism
PLA2G12B	Arachidonic acid metabolism
PTGS1	Arachidonic acid metabolism
PLA2G10	Arachidonic acid metabolism
PLA2G4C	Arachidonic acid metabolism
PLA2G4A	Arachidonic acid metabolism
ALOX15	Arachidonic acid metabolism
PLA2G4B	Arachidonic acid metabolism
CYP4F2	Arachidonic acid metabolism
PLB1	Arachidonic acid metabolism
CYP4A11	Arachidonic acid metabolism
PLA2G4E	Arachidonic acid metabolism
CYP4F8	Arachidonic acid metabolism
PLA2G12A	Arachidonic acid metabolism
ALOX15B	Arachidonic acid metabolism
CYP2B6	Arachidonic acid metabolism
PLA2G4F	Arachidonic acid metabolism
CYP2C19	Arachidonic acid metabolism
GPX7	Arachidonic acid metabolism
PLA2G2C	Arachidonic acid metabolism
PLA2G6	Arachidonic acid metabolism
CYP2J2	Arachidonic acid metabolism
AKR1C3	Arachidonic acid metabolism
PLA2G3	Arachidonic acid metabolism
PTGES	Arachidonic acid metabolism
TBXAS1	Arachidonic acid metabolism
PTGES2	Arachidonic acid metabolism
GPX6	Arachidonic acid metabolism
PTGDS	Arachidonic acid metabolism
PTGIS	Arachidonic acid metabolism
GPX5	Arachidonic acid metabolism
PTGES3	Arachidonic acid metabolism
HPGDS	Arachidonic acid metabolism
CBR3	Arachidonic acid metabolism
GPX2	Arachidonic acid metabolism
CBR1	Arachidonic acid metabolism
LTA4H	Arachidonic acid metabolism
LTC4S	Arachidonic acid metabolism
FAM213B	Arachidonic acid metabolism
GGT1	Arachidonic acid metabolism
GGT5	Arachidonic acid metabolism
ARG2	Arginine and proline metabolism
LOC102724788	Arginine and proline metabolism
AOC1	Arginine and proline metabolism
PYCRL	Arginine and proline metabolism
GLUD2	Arginine and proline metabolism
P4HA2	Arginine and proline metabolism
LAP3	Arginine and proline metabolism
PRODH	Arginine and proline metabolism
ODC1	Arginine and proline metabolism
GLS2	Arginine and proline metabolism
NOS1	Arginine and proline metabolism
OAT	Arginine and proline metabolism
GOT2	Arginine and proline metabolism
GATM	Arginine and proline metabolism
CARNS1	Arginine and proline metabolism
NOS3	Arginine and proline metabolism
ALDH1B1	Arginine and proline metabolism
ALDH4A1	Arginine and proline metabolism
AGMAT	Arginine and proline metabolism
ASL	Arginine and proline metabolism
SRM	Arginine and proline metabolism
PYCR2	Arginine and proline metabolism
GLUD1	Arginine and proline metabolism
PYCR1	Arginine and proline metabolism
NOS2	Arginine and proline metabolism
OTC	Arginine and proline metabolism
GLS	Arginine and proline metabolism
ALDH3A2	Arginine and proline metabolism
ALDH9A1	Arginine and proline metabolism
ARG1	Arginine and proline metabolism
ALDH2	Arginine and proline metabolism
NAGS	Arginine and proline metabolism
CNDP2	Arginine and proline metabolism
SAT1	Arginine and proline metabolism
CPS1	Arginine and proline metabolism
P4HA3	Arginine and proline metabolism
MAOB	Arginine and proline metabolism
GLUL	Arginine and proline metabolism
ASS1	Arginine and proline metabolism
MAOA	Arginine and proline metabolism
ACY1	Arginine and proline metabolism
CNDP1	Arginine and proline metabolism
P4HA1	Arginine and proline metabolism
PRODH2	Arginine and proline metabolism
GAMT	Arginine and proline metabolism
L3HYPDH	Arginine and proline metabolism
AMD1	Arginine and proline metabolism
AZIN2	Arginine and proline metabolism
ALDH18A1	Arginine and proline metabolism
GOT1	Arginine and proline metabolism
SMOX	Arginine and proline metabolism
SAT2	Arginine and proline metabolism
ALDH7A1	Arginine and proline metabolism
SMS	Arginine and proline metabolism
HOGA1	Arginine and proline metabolism
CKM	Arginine and proline metabolism
DAO	Arginine and proline metabolism
CKMT2	Arginine and proline metabolism
CKB	Arginine and proline metabolism
CKMT1B	Arginine and proline metabolism
CKMT1A	Arginine and proline metabolism
DSG2	Arrhythmogenic right ventricular cardiomyopathy (ARVC)
JUP	Arrhythmogenic right ventricular cardiomyopathy (ARVC)
CTNNB1	Arrhythmogenic right ventricular cardiomyopathy (ARVC)
DSC2	Arrhythmogenic right ventricular cardiomyopathy (ARVC)
LAMA2	Arrhythmogenic right ventricular cardiomyopathy (ARVC)
TCF7	Arrhythmogenic right ventricular cardiomyopathy (ARVC)
TCF7L2	Arrhythmogenic right ventricular cardiomyopathy (ARVC)
TCF7L1	Arrhythmogenic right ventricular cardiomyopathy (ARVC)
DAG1	Arrhythmogenic right ventricular cardiomyopathy (ARVC)
LEF1	Arrhythmogenic right ventricular cardiomyopathy (ARVC)
UGDH	Ascorbate and aldarate metabolism
MIOX	Ascorbate and aldarate metabolism
UGT2A2	Ascorbate and aldarate metabolism
UGT1A5	Ascorbate and aldarate metabolism
UGT1A1	Ascorbate and aldarate metabolism
UGT1A10	Ascorbate and aldarate metabolism
UGT2B28	Ascorbate and aldarate metabolism
UGT2B17	Ascorbate and aldarate metabolism
UGT1A8	Ascorbate and aldarate metabolism
UGT1A4	Ascorbate and aldarate metabolism
UGT2A3	Ascorbate and aldarate metabolism
UGT1A6	Ascorbate and aldarate metabolism
UGT2B4	Ascorbate and aldarate metabolism
UGT2A1	Ascorbate and aldarate metabolism
UGT2B11	Ascorbate and aldarate metabolism
UGT2B7	Ascorbate and aldarate metabolism
UGT2B10	Ascorbate and aldarate metabolism
UGT2B15	Ascorbate and aldarate metabolism
UGT1A7	Ascorbate and aldarate metabolism
UGT1A9	Ascorbate and aldarate metabolism
UGT1A3	Ascorbate and aldarate metabolism
CD40LG	Asthma
CD40	Asthma
CD40LG	Autoimmune thyroid disease
FASLG	Autoimmune thyroid disease
CD86	Autoimmune thyroid disease
CD80	Autoimmune thyroid disease
CD40	Autoimmune thyroid disease
FAS	Autoimmune thyroid disease
CD28	Autoimmune thyroid disease
EPHB4	Axon guidance
PLXNA3	Axon guidance
PPP3R2	Axon guidance
NTN1	Axon guidance
HRAS	Axon guidance
CXCR4	Axon guidance
EPHB2	Axon guidance
FYN	Axon guidance
DCC	Axon guidance
EFNA4	Axon guidance
RAC3	Axon guidance
RAC1	Axon guidance
EPHB3	Axon guidance
SEMA4F	Axon guidance
EPHA1	Axon guidance
CDC42	Axon guidance
EPHB1	Axon guidance
PAK7	Axon guidance
PPP3CA	Axon guidance
SRGAP2	Axon guidance
ROBO2	Axon guidance
PLXNB3	Axon guidance
LIMK2	Axon guidance
SRGAP3	Axon guidance
EPHA2	Axon guidance
EFNA1	Axon guidance
PPP3R1	Axon guidance
PPP3CB	Axon guidance
EPHA7	Axon guidance
CXCL12	Axon guidance
EFNA5	Axon guidance
RGS3	Axon guidance
PPP3CC	Axon guidance
SEMA7A	Axon guidance
EPHA5	Axon guidance
EPHA4	Axon guidance
SEMA4A	Axon guidance
RAC2	Axon guidance
NGEF	Axon guidance
EFNA2	Axon guidance
LIMK1	Axon guidance
PAK6	Axon guidance
EFNB3	Axon guidance
PLXNB1	Axon guidance
KRAS	Axon guidance
SLIT2	Axon guidance
EFNA3	Axon guidance
SEMA4D	Axon guidance
PAK4	Axon guidance
RASA1	Axon guidance
PAK3	Axon guidance
RND1	Axon guidance
L1CAM	Axon guidance
PLXNA2	Axon guidance
SEMA4B	Axon guidance
PAK2	Axon guidance
NTNG1	Axon guidance
NCK2	Axon guidance
SEMA3B	Axon guidance
FES	Axon guidance
RHOA	Axon guidance
SEMA3E	Axon guidance
SEMA3G	Axon guidance
PLXNB2	Axon guidance
SEMA3D	Axon guidance
GSK3B	Axon guidance
PTK2	Axon guidance
ROBO1	Axon guidance
EPHB6	Axon guidance
UNC5D	Axon guidance
CDK5	Axon guidance
NCK1	Axon guidance
PLXNA1	Axon guidance
SEMA3C	Axon guidance
SEMA4C	Axon guidance
SEMA4G	Axon guidance
EFNB2	Axon guidance
SEMA3A	Axon guidance
EPHA8	Axon guidance
EPHA6	Axon guidance
NRAS	Axon guidance
RHOD	Axon guidance
EFNB1	Axon guidance
ARHGEF12	Axon guidance
SLIT1	Axon guidance
PAK1	Axon guidance
UNC5C	Axon guidance
ITGB1	Axon guidance
UNC5B	Axon guidance
SRGAP1	Axon guidance
EPHA3	Axon guidance
SEMA3F	Axon guidance
ROBO3	Axon guidance
NFATC2	Axon guidance
MAPK1	Axon guidance
GNAI1	Axon guidance
UNC5A	Axon guidance
ABLIM1	Axon guidance
ABLIM2	Axon guidance
ABL1	Axon guidance
ABLIM3	Axon guidance
NFATC4	Axon guidance
CFL1	Axon guidance
NFATC3	Axon guidance
GNAI2	Axon guidance
MAPK3	Axon guidance
NRP1	Axon guidance
GNAI3	Axon guidance
LRRC4C	Axon guidance
ROCK2	Axon guidance
DPYSL2	Axon guidance
ROCK1	Axon guidance
CFL2	Axon guidance
PLXNC1	Axon guidance
ARPC4	Bacterial invasion of epithelial cells
PIK3R3	Bacterial invasion of epithelial cells
WASF2	Bacterial invasion of epithelial cells
GAB1	Bacterial invasion of epithelial cells
ARHGAP10	Bacterial invasion of epithelial cells
CTNNB1	Bacterial invasion of epithelial cells
WASL	Bacterial invasion of epithelial cells
CDC42	Bacterial invasion of epithelial cells
WASF1	Bacterial invasion of epithelial cells
PIK3CB	Bacterial invasion of epithelial cells
HCLS1	Bacterial invasion of epithelial cells
ARPC1B	Bacterial invasion of epithelial cells
WAS	Bacterial invasion of epithelial cells
SRC	Bacterial invasion of epithelial cells
CBLB	Bacterial invasion of epithelial cells
CBL	Bacterial invasion of epithelial cells
PXN	Bacterial invasion of epithelial cells
RHOA	Bacterial invasion of epithelial cells
CBLC	Bacterial invasion of epithelial cells
DOCK1	Bacterial invasion of epithelial cells
ELMO1	Bacterial invasion of epithelial cells
ARPC5	Bacterial invasion of epithelial cells
ARPC2	Bacterial invasion of epithelial cells
MET	Bacterial invasion of epithelial cells
ITGA5	Bacterial invasion of epithelial cells
VCL	Bacterial invasion of epithelial cells
RAC1	Bacterial invasion of epithelial cells
CDH1	Bacterial invasion of epithelial cells
PIK3CA	Bacterial invasion of epithelial cells
ARPC3	Bacterial invasion of epithelial cells
BCAR1	Bacterial invasion of epithelial cells
ARPC5L	Bacterial invasion of epithelial cells
ILK	Bacterial invasion of epithelial cells
PIK3R2	Bacterial invasion of epithelial cells
PIK3CD	Bacterial invasion of epithelial cells
FN1	Bacterial invasion of epithelial cells
CRKL	Bacterial invasion of epithelial cells
CTTN	Bacterial invasion of epithelial cells
PIK3R5	Bacterial invasion of epithelial cells
ARPC1A	Bacterial invasion of epithelial cells
ARHGEF26	Bacterial invasion of epithelial cells
PTK2	Bacterial invasion of epithelial cells
ITGB1	Bacterial invasion of epithelial cells
ELMO2	Bacterial invasion of epithelial cells
PIK3CG	Bacterial invasion of epithelial cells
CRK	Bacterial invasion of epithelial cells
RHOG	Bacterial invasion of epithelial cells
PIK3R1	Bacterial invasion of epithelial cells
ACTB	Bacterial invasion of epithelial cells
CTNNA3	Bacterial invasion of epithelial cells
DNM1	Bacterial invasion of epithelial cells
ACTG1	Bacterial invasion of epithelial cells
DNM3	Bacterial invasion of epithelial cells
CTNNA1	Bacterial invasion of epithelial cells
CTNNA2	Bacterial invasion of epithelial cells
DNM2	Bacterial invasion of epithelial cells
GLI2	Basal cell carcinoma
CTNNB1	Basal cell carcinoma
WNT3A	Basal cell carcinoma
WNT5A	Basal cell carcinoma
WNT2	Basal cell carcinoma
GLI1	Basal cell carcinoma
WNT8B	Basal cell carcinoma
WNT9B	Basal cell carcinoma
WNT3	Basal cell carcinoma
WNT1	Basal cell carcinoma
FZD9	Basal cell carcinoma
WNT4	Basal cell carcinoma
GLI3	Basal cell carcinoma
WNT7B	Basal cell carcinoma
WNT10B	Basal cell carcinoma
WNT7A	Basal cell carcinoma
WNT9A	Basal cell carcinoma
WNT11	Basal cell carcinoma
FZD7	Basal cell carcinoma
WNT8A	Basal cell carcinoma
WNT5B	Basal cell carcinoma
FZD4	Basal cell carcinoma
FZD5	Basal cell carcinoma
WNT10A	Basal cell carcinoma
WNT16	Basal cell carcinoma
WNT6	Basal cell carcinoma
WNT2B	Basal cell carcinoma
FZD6	Basal cell carcinoma
FZD8	Basal cell carcinoma
DVL2	Basal cell carcinoma
FZD2	Basal cell carcinoma
SHH	Basal cell carcinoma
GSK3B	Basal cell carcinoma
DVL1	Basal cell carcinoma
FZD3	Basal cell carcinoma
FZD10	Basal cell carcinoma
DVL3	Basal cell carcinoma
FZD1	Basal cell carcinoma
TCF7L1	Basal cell carcinoma
TCF7L2	Basal cell carcinoma
BMP2	Basal cell carcinoma
HHIP	Basal cell carcinoma
PTCH2	Basal cell carcinoma
BMP4	Basal cell carcinoma
PTCH1	Basal cell carcinoma
LEF1	Basal cell carcinoma
TCF7	Basal cell carcinoma
PIK3AP1	B cell receptor signaling pathway
RAF1	B cell receptor signaling pathway
LYN	B cell receptor signaling pathway
INPPL1	B cell receptor signaling pathway
AKT2	B cell receptor signaling pathway
SOS2	B cell receptor signaling pathway
CD19	B cell receptor signaling pathway
MAP2K1	B cell receptor signaling pathway
VAV3	B cell receptor signaling pathway
PTPN6	B cell receptor signaling pathway
NRAS	B cell receptor signaling pathway
PIK3CD	B cell receptor signaling pathway
HRAS	B cell receptor signaling pathway
BTK	B cell receptor signaling pathway
PIK3CA	B cell receptor signaling pathway
MAPK1	B cell receptor signaling pathway
PPP3CA	B cell receptor signaling pathway
AKT1	B cell receptor signaling pathway
AKT3	B cell receptor signaling pathway
RASGRP3	B cell receptor signaling pathway
PRKCB	B cell receptor signaling pathway
NFKBIA	B cell receptor signaling pathway
MAPK3	B cell receptor signaling pathway
BLNK	B cell receptor signaling pathway
MALT1	B cell receptor signaling pathway
PIK3R1	B cell receptor signaling pathway
PLCG2	B cell receptor signaling pathway
PPP3R1	B cell receptor signaling pathway
CHUK	B cell receptor signaling pathway
IKBKB	B cell receptor signaling pathway
PIK3R5	B cell receptor signaling pathway
PPP3R2	B cell receptor signaling pathway
PPP3CB	B cell receptor signaling pathway
CARD11	B cell receptor signaling pathway
KRAS	B cell receptor signaling pathway
PIK3R3	B cell receptor signaling pathway
SOS1	B cell receptor signaling pathway
PIK3CG	B cell receptor signaling pathway
MAP2K2	B cell receptor signaling pathway
NFKBIE	B cell receptor signaling pathway
VAV1	B cell receptor signaling pathway
PIK3CB	B cell receptor signaling pathway
VAV2	B cell receptor signaling pathway
DAPP1	B cell receptor signaling pathway
INPP5D	B cell receptor signaling pathway
PIK3R2	B cell receptor signaling pathway
SYK	B cell receptor signaling pathway
BCL10	B cell receptor signaling pathway
NFKBIB	B cell receptor signaling pathway
GRB2	B cell receptor signaling pathway
PPP3CC	B cell receptor signaling pathway
CD79A	B cell receptor signaling pathway
FCGR2B	B cell receptor signaling pathway
RAC3	B cell receptor signaling pathway
CD22	B cell receptor signaling pathway
FOS	B cell receptor signaling pathway
NFATC1	B cell receptor signaling pathway
GSK3B	B cell receptor signaling pathway
IKBKG	B cell receptor signaling pathway
NFATC2	B cell receptor signaling pathway
JUN	B cell receptor signaling pathway
NFKB1	B cell receptor signaling pathway
NFATC3	B cell receptor signaling pathway
CD72	B cell receptor signaling pathway
RAC2	B cell receptor signaling pathway
RAC1	B cell receptor signaling pathway
LILRB3	B cell receptor signaling pathway
CD79B	B cell receptor signaling pathway
RELA	B cell receptor signaling pathway
CNDP2	beta-Alanine metabolism
ALDH9A1	beta-Alanine metabolism
CNDP1	beta-Alanine metabolism
ALDH3B2	beta-Alanine metabolism
CARNS1	beta-Alanine metabolism
AOC2	beta-Alanine metabolism
ALDH7A1	beta-Alanine metabolism
AOC3	beta-Alanine metabolism
ALDH1B1	beta-Alanine metabolism
ALDH3B1	beta-Alanine metabolism
ALDH2	beta-Alanine metabolism
GAD1	beta-Alanine metabolism
GAD2	beta-Alanine metabolism
SRM	beta-Alanine metabolism
UPB1	beta-Alanine metabolism
ALDH3A2	beta-Alanine metabolism
ALDH3A1	beta-Alanine metabolism
ABAT	beta-Alanine metabolism
GADL1	beta-Alanine metabolism
ALDH1A3	beta-Alanine metabolism
ECHS1	beta-Alanine metabolism
HADHA	beta-Alanine metabolism
SMS	beta-Alanine metabolism
DPYS	beta-Alanine metabolism
SMOX	beta-Alanine metabolism
MLYCD	beta-Alanine metabolism
ACADM	beta-Alanine metabolism
ALDH6A1	beta-Alanine metabolism
EHHADH	beta-Alanine metabolism
HIBCH	beta-Alanine metabolism
DPYD	beta-Alanine metabolism
NR0B2	Bile secretion
GNAS	Bile secretion
ADCY9	Bile secretion
PRKACB	Bile secretion
ADCY7	Bile secretion
ADCY8	Bile secretion
ADCY3	Bile secretion
ADCY1	Bile secretion
SLC51B	Bile secretion
ADCY4	Bile secretion
ADCY5	Bile secretion
ADCY2	Bile secretion
NR1H4	Bile secretion
PRKX	Bile secretion
PRKACG	Bile secretion
ADCY6	Bile secretion
PRKACA	Bile secretion
SCTR	Bile secretion
SLCO1B7	Bile secretion
CFTR	Bile secretion
SLC10A1	Bile secretion
SLC51A	Bile secretion
ABCC2	Bile secretion
CYP7A1	Bile secretion
SLCO1B1	Bile secretion
SLCO1A2	Bile secretion
ABCB11	Bile secretion
SLCO1B3	Bile secretion
ABCB4	Bile secretion
RXRA	Bile secretion
HLCS	Biotin metabolism
BTD	Biotin metabolism
KRAS	Bladder cancer
CDKN1A	Bladder cancer
MAPK1	Bladder cancer
FGFR3	Bladder cancer
DAPK1	Bladder cancer
BRAF	Bladder cancer
E2F1	Bladder cancer
DAPK3	Bladder cancer
NRAS	Bladder cancer
HRAS	Bladder cancer
MAPK3	Bladder cancer
CDK4	Bladder cancer
RASSF1	Bladder cancer
RAF1	Bladder cancer
ARAF	Bladder cancer
E2F2	Bladder cancer
EGF	Bladder cancer
CCND1	Bladder cancer
CDKN2A	Bladder cancer
MAP2K1	Bladder cancer
MAP2K2	Bladder cancer
DAPK2	Bladder cancer
MDM2	Bladder cancer
E2F3	Bladder cancer
RPS6KA5	Bladder cancer
RB1	Bladder cancer
ERBB2	Bladder cancer
EGFR	Bladder cancer
TP53	Bladder cancer
EHHADH	Butanoate metabolism
HMGCL	Butanoate metabolism
AACS	Butanoate metabolism
OXCT1	Butanoate metabolism
OXCT2	Butanoate metabolism
ACAT1	Butanoate metabolism
HMGCS2	Butanoate metabolism
HADH	Butanoate metabolism
HMGCLL1	Butanoate metabolism
ABAT	Butanoate metabolism
ACAT2	Butanoate metabolism
ACADS	Butanoate metabolism
HMGCS1	Butanoate metabolism
BDH1	Butanoate metabolism
ECHS1	Butanoate metabolism
ACSM2B	Butanoate metabolism
ACSM2A	Butanoate metabolism
ACSM4	Butanoate metabolism
GAD2	Butanoate metabolism
HADHA	Butanoate metabolism
BDH2	Butanoate metabolism
ACSM1	Butanoate metabolism
ACSM3	Butanoate metabolism
ACSM5	Butanoate metabolism
GAD1	Butanoate metabolism
ALDH5A1	Butanoate metabolism
NAT1	Caffeine metabolism
NAT2	Caffeine metabolism
CYP2A6	Caffeine metabolism
CYP1A2	Caffeine metabolism
XDH	Caffeine metabolism
PPP3R1	Calcium signaling pathway
PLCZ1	Calcium signaling pathway
PPP3CB	Calcium signaling pathway
CALM1	Calcium signaling pathway
CALML5	Calcium signaling pathway
ADRA1D	Calcium signaling pathway
PHKG1	Calcium signaling pathway
PTGFR	Calcium signaling pathway
PHKB	Calcium signaling pathway
TNNC1	Calcium signaling pathway
CAMK2D	Calcium signaling pathway
PLCB2	Calcium signaling pathway
ORAI1	Calcium signaling pathway
STIM1	Calcium signaling pathway
P2RX2	Calcium signaling pathway
PLCD3	Calcium signaling pathway
ITPKA	Calcium signaling pathway
CCKBR	Calcium signaling pathway
CALM3	Calcium signaling pathway
PPIF	Calcium signaling pathway
PLCG1	Calcium signaling pathway
ADORA2B	Calcium signaling pathway
EDNRB	Calcium signaling pathway
PRKX	Calcium signaling pathway
TACR1	Calcium signaling pathway
CALM2	Calcium signaling pathway
CHRM2	Calcium signaling pathway
PRKACB	Calcium signaling pathway
GRIN2A	Calcium signaling pathway
HTR2C	Calcium signaling pathway
AVPR1A	Calcium signaling pathway
PTGER3	Calcium signaling pathway
CACNA1F	Calcium signaling pathway
RYR2	Calcium signaling pathway
HTR2A	Calcium signaling pathway
OXTR	Calcium signaling pathway
CALML3	Calcium signaling pathway
PRKACG	Calcium signaling pathway
ADCY4	Calcium signaling pathway
ITPR1	Calcium signaling pathway
GNAQ	Calcium signaling pathway
PHKA1	Calcium signaling pathway
SLC25A4	Calcium signaling pathway
PLCD1	Calcium signaling pathway
CHRM3	Calcium signaling pathway
TACR3	Calcium signaling pathway
STIM2	Calcium signaling pathway
CALML6	Calcium signaling pathway
VDAC2	Calcium signaling pathway
PPP3CC	Calcium signaling pathway
NTSR1	Calcium signaling pathway
ADCY3	Calcium signaling pathway
AGTR1	Calcium signaling pathway
ORAI2	Calcium signaling pathway
ADCY7	Calcium signaling pathway
PHKA2	Calcium signaling pathway
BDKRB1	Calcium signaling pathway
ADRA1B	Calcium signaling pathway
P2RX4	Calcium signaling pathway
ITPR3	Calcium signaling pathway
HRH1	Calcium signaling pathway
P2RX1	Calcium signaling pathway
EGFR	Calcium signaling pathway
CAMK2G	Calcium signaling pathway
PLCG2	Calcium signaling pathway
SLC8A1	Calcium signaling pathway
GNAS	Calcium signaling pathway
GNAL	Calcium signaling pathway
CHRM1	Calcium signaling pathway
VDAC1	Calcium signaling pathway
ERBB3	Calcium signaling pathway
PLCE1	Calcium signaling pathway
CACNA1S	Calcium signaling pathway
HTR2B	Calcium signaling pathway
PHKG2	Calcium signaling pathway
ATP2B4	Calcium signaling pathway
PLCB3	Calcium signaling pathway
PTK2B	Calcium signaling pathway
GRM1	Calcium signaling pathway
SLC8A3	Calcium signaling pathway
SLC25A31	Calcium signaling pathway
EDNRA	Calcium signaling pathway
PPP3CA	Calcium signaling pathway
PLCB1	Calcium signaling pathway
GRIN2D	Calcium signaling pathway
PTAFR	Calcium signaling pathway
GNA14	Calcium signaling pathway
RYR1	Calcium signaling pathway
CACNA1G	Calcium signaling pathway
PLCD4	Calcium signaling pathway
TBXA2R	Calcium signaling pathway
CACNA1H	Calcium signaling pathway
ADCY9	Calcium signaling pathway
ADCY1	Calcium signaling pathway
CYSLTR1	Calcium signaling pathway
CAMK2B	Calcium signaling pathway
F2R	Calcium signaling pathway
ADRB3	Calcium signaling pathway
CAMK4	Calcium signaling pathway
VDAC3	Calcium signaling pathway
CYSLTR2	Calcium signaling pathway
GRPR	Calcium signaling pathway
SLC25A5	Calcium signaling pathway
GRIN1	Calcium signaling pathway
SLC25A6	Calcium signaling pathway
PLCB4	Calcium signaling pathway
GNA15	Calcium signaling pathway
SLC8A2	Calcium signaling pathway
CACNA1A	Calcium signaling pathway
CCKAR	Calcium signaling pathway
ADCY2	Calcium signaling pathway
ATP2A1	Calcium signaling pathway
RYR3	Calcium signaling pathway
PDGFRB	Calcium signaling pathway
PRKCB	Calcium signaling pathway
HTR7	Calcium signaling pathway
TRHR	Calcium signaling pathway
LHCGR	Calcium signaling pathway
ITPKC	Calcium signaling pathway
ATP2B3	Calcium signaling pathway
CACNA1D	Calcium signaling pathway
HTR5A	Calcium signaling pathway
ITPR2	Calcium signaling pathway
PDGFRA	Calcium signaling pathway
PRKCA	Calcium signaling pathway
PPP3R2	Calcium signaling pathway
PTGER1	Calcium signaling pathway
ATP2B1	Calcium signaling pathway
CAMK2A	Calcium signaling pathway
P2RX5	Calcium signaling pathway
PLN	Calcium signaling pathway
CD38	Calcium signaling pathway
GRM5	Calcium signaling pathway
ADRA1A	Calcium signaling pathway
ERBB4	Calcium signaling pathway
TACR2	Calcium signaling pathway
GNA11	Calcium signaling pathway
ATP2A2	Calcium signaling pathway
GRIN2C	Calcium signaling pathway
CACNA1I	Calcium signaling pathway
AVPR1B	Calcium signaling pathway
PRKCG	Calcium signaling pathway
HTR4	Calcium signaling pathway
CHRNA7	Calcium signaling pathway
DRD5	Calcium signaling pathway
ADRB2	Calcium signaling pathway
ADCY8	Calcium signaling pathway
CACNA1E	Calcium signaling pathway
P2RX6	Calcium signaling pathway
ITPKB	Calcium signaling pathway
LTB4R2	Calcium signaling pathway
P2RX3	Calcium signaling pathway
ATP2B2	Calcium signaling pathway
CACNA1C	Calcium signaling pathway
BDKRB2	Calcium signaling pathway
ADORA2A	Calcium signaling pathway
CACNA1B	Calcium signaling pathway
HTR6	Calcium signaling pathway
ATP2A3	Calcium signaling pathway
TNNC2	Calcium signaling pathway
PRKACA	Calcium signaling pathway
ERBB2	Calcium signaling pathway
P2RX7	Calcium signaling pathway
HRH2	Calcium signaling pathway
CHRM5	Calcium signaling pathway
ORAI3	Calcium signaling pathway
DRD1	Calcium signaling pathway
ADRB1	Calcium signaling pathway
NOS3	Calcium signaling pathway
NOS1	Calcium signaling pathway
MYLK2	Calcium signaling pathway
PDE1B	Calcium signaling pathway
PDE1A	Calcium signaling pathway
MYLK4	Calcium signaling pathway
PDE1C	Calcium signaling pathway
MYLK3	Calcium signaling pathway
NOS2	Calcium signaling pathway
MYLK	Calcium signaling pathway
RAP1B	cAMP signaling pathway
NFKB1	cAMP signaling pathway
PRKX	cAMP signaling pathway
GNAI3	cAMP signaling pathway
PRKACG	cAMP signaling pathway
ADCY4	cAMP signaling pathway
RHOA	cAMP signaling pathway
PRKACA	cAMP signaling pathway
MAPK3	cAMP signaling pathway
GHRL	cAMP signaling pathway
CAMK2G	cAMP signaling pathway
ADCY7	cAMP signaling pathway
CAMK2B	cAMP signaling pathway
FSHB	cAMP signaling pathway
CAMK4	cAMP signaling pathway
PRKACB	cAMP signaling pathway
ADCY5	cAMP signaling pathway
PPP1CA	cAMP signaling pathway
CAMK2A	cAMP signaling pathway
PIK3CD	cAMP signaling pathway
ADCY3	cAMP signaling pathway
CAMK2D	cAMP signaling pathway
ADRB2	cAMP signaling pathway
GNAS	cAMP signaling pathway
GNAI2	cAMP signaling pathway
NPY	cAMP signaling pathway
CHRM2	cAMP signaling pathway
SOX9	cAMP signaling pathway
CREB1	cAMP signaling pathway
VAV2	cAMP signaling pathway
CREB3L1	cAMP signaling pathway
ADCY6	cAMP signaling pathway
ADORA1	cAMP signaling pathway
CREBBP	cAMP signaling pathway
RAPGEF4	cAMP signaling pathway
ADCY9	cAMP signaling pathway
HTR1A	cAMP signaling pathway
MAPK1	cAMP signaling pathway
PPP1CC	cAMP signaling pathway
GLI3	cAMP signaling pathway
HTR1E	cAMP signaling pathway
CALM2	cAMP signaling pathway
PPP1CB	cAMP signaling pathway
GNAI1	cAMP signaling pathway
RAP1A	cAMP signaling pathway
CREB3	cAMP signaling pathway
PIK3R3	cAMP signaling pathway
CALML5	cAMP signaling pathway
CHRM1	cAMP signaling pathway
PIK3CA	cAMP signaling pathway
VAV1	cAMP signaling pathway
BRAF	cAMP signaling pathway
HCAR1	cAMP signaling pathway
HTR1B	cAMP signaling pathway
PIK3CG	cAMP signaling pathway
DRD5	cAMP signaling pathway
PIK3CB	cAMP signaling pathway
CALML6	cAMP signaling pathway
CALM3	cAMP signaling pathway
FXYD1	cAMP signaling pathway
CREB3L3	cAMP signaling pathway
EP300	cAMP signaling pathway
HCAR2	cAMP signaling pathway
HCAR3	cAMP signaling pathway
ADCY2	cAMP signaling pathway
OXTR	cAMP signaling pathway
PIK3R2	cAMP signaling pathway
PIK3R5	cAMP signaling pathway
ADCY10	cAMP signaling pathway
HTR4	cAMP signaling pathway
RAPGEF3	cAMP signaling pathway
PPP1R1B	cAMP signaling pathway
CALM1	cAMP signaling pathway
NFKBIA	cAMP signaling pathway
PIK3R1	cAMP signaling pathway
ADCY8	cAMP signaling pathway
HTR1D	cAMP signaling pathway
ADCYAP1R1	cAMP signaling pathway
ROCK2	cAMP signaling pathway
CREB3L2	cAMP signaling pathway
GIPR	cAMP signaling pathway
FFAR2	cAMP signaling pathway
GABBR1	cAMP signaling pathway
CREB3L4	cAMP signaling pathway
SSTR1	cAMP signaling pathway
CREB5	cAMP signaling pathway
VIPR2	cAMP signaling pathway
VAV3	cAMP signaling pathway
CALML3	cAMP signaling pathway
GABBR2	cAMP signaling pathway
SSTR2	cAMP signaling pathway
MAP2K1	cAMP signaling pathway
PTGER2	cAMP signaling pathway
HTR1F	cAMP signaling pathway
NFATC1	cAMP signaling pathway
ADRB1	cAMP signaling pathway
DRD2	cAMP signaling pathway
ADORA2A	cAMP signaling pathway
RAC2	cAMP signaling pathway
GHSR	cAMP signaling pathway
NPY1R	cAMP signaling pathway
RAF1	cAMP signaling pathway
SUCNR1	cAMP signaling pathway
MAP2K2	cAMP signaling pathway
RAC3	cAMP signaling pathway
ADCY1	cAMP signaling pathway
RRAS	cAMP signaling pathway
RRAS2	cAMP signaling pathway
PTGER3	cAMP signaling pathway
SSTR5	cAMP signaling pathway
RELA	cAMP signaling pathway
FSHR	cAMP signaling pathway
ROCK1	cAMP signaling pathway
TIAM1	cAMP signaling pathway
EDNRA	cAMP signaling pathway
MC2R	cAMP signaling pathway
GLP1R	cAMP signaling pathway
PPP1R12A	cAMP signaling pathway
GPR119	cAMP signaling pathway
DRD1	cAMP signaling pathway
NPR1	cAMP signaling pathway
PPARA	cAMP signaling pathway
TSHR	cAMP signaling pathway
ARAP3	cAMP signaling pathway
RAC1	cAMP signaling pathway
HTR6	cAMP signaling pathway
CACNA1D	cAMP signaling pathway
ATP2B2	cAMP signaling pathway
CNGA2	cAMP signaling pathway
CNGA1	cAMP signaling pathway
[truncated: 14,163 more rows]
